# Supplementary material for: (Di-tert-butyl­phosphan­yl)bis­(diphenyl­phosphan­yl)phosphane
Source: Acta Crystallogr Sect E Struct Rep Online. 2008 Jun 28;64(Pt 7):o1364. doi: 10.1107/S1600536808019077 (PMC2961699; doi:10.1107/S1600536808019077)
Supplement: Supplementary file 1 [file e-64-o1364-sup1.cif]

##############################################################################
###                                                                        ###
###        Electronic paper (Acta Crystallographica Section E)             ###
###                                                                        ###
##############################################################################
#                                                                            #
# This CIF contains the data in a paper accepted for publication in Acta     #
# Crystallographica Section E. It conforms to the requirements of Notes      #
# for Authors for Section E, and has been peer reviewed under the auspices   #
# of the IUCr Commission on Journals.                                        #
#                                                                            #
# Full details of the Crystallographic Information File format               #
# are given in the paper "The Crystallographic Information File (CIF):       #
# a New Standard Archive File for Crystallography" by S. R. Hall, F. H.      #
# Allen and I. D. Brown [Acta Cryst. (1991), A47, 655-685].                  #
#                                                                            #
# The current version of the core CIF dictionary is obtainable from          #
# ftp://ftp.iucr.org/pub/cif_core.dic. The current version number is 2.4.    #
#                                                                            #
# Software is freely available for graphical display of the structure(s) in  #
# this CIF.  For information consult the CIF home page http://www.iucr.org/  #
# cif/home.html                                                              #
#                                                                            #
# This file may be used for bona fide research purposes within the           #
# scientific community so long as proper attribution is given to the journal # 
# article from which it was obtained.                                        #
#                                                                            #
##############################################################################
                                             
data_global
_audit_creation_method     'WinGX routine CIF_UPDATE'
_audit_conform_dict_name     cif_core.dic
_audit_conform_dict_version     2.3
_journal_date_recd_electronic     2008-06-20
_journal_date_accepted     2008-06-24
_journal_name_full     'Acta Crystallographica, Section E'
_journal_year     2008
_journal_volume     64
_journal_issue      7
_journal_page_first     o1364
_journal_page_last     o1364
_journal_paper_category     QO
_journal_coeditor_code     NG2467
_publ_contact_author_name     'Baranowska Katarzyna'
_publ_contact_author_address
;
Department of Inorganic Chemistry
Gda\'nsk University of Technology
11/12 G. Narutowicz St. 80952 - PL Gda\'nsk, Poland
;
_publ_contact_author_email     kasiab29@wp.pl
_publ_contact_author_fax     '048 58 3472694'
_publ_contact_author_phone     '048 58 3472088'
_publ_section_title
;
(Di-<i>tert</i>-butylphosphanyl)bis(diphenylphosphanyl)phosphane
;
loop_
    _publ_author_name
    _publ_author_address
    'Wisniewska, Aleksandra'
;
Department of Inorganic Chemistry
Gda\'nsk University of Technology
11/12 G. Narutowicz St. 80952-PL Gda\'nsk, Poland
;
    'Baranowska, Katarzyna'
;
Department of Inorganic Chemistry
Gda\'nsk University of Technology
11/12 G. Narutowicz St. 80952-PL Gda\'nsk, Poland
;
    'Eberhard, Matern'
;
Institute for Inorganic Chemistry
University of Karlsruhe
15 G. Engesserstrasse St.
76131 Karlsruhe, Germany
;
    'Pikies, Jerzy'
;
Department of Inorganic Chemistry
Gda\'nsk University of Technology
11/12 G. Narutowicz St. 80952-PL Gda\'nsk, Poland
;
data_I
_audit_creation_method     'WinGX routine CIF_UPDATE'
_audit_conform_dict_name     cif_core.dic
_audit_conform_dict_version     2.3
_chemical_name_systematic
;
(Di-<i>tert-</i>-butylphosphanyl)bis(diphenylphosphanyl)phosphane
;
_chemical_formula_moiety     'C32 H38 P4'
_chemical_formula_sum     'C32 H38 P4'
_chemical_formula_iupac     'C32 H38 P4'
_chemical_formula_weight     546.5
_symmetry_cell_setting     triclinic
_symmetry_space_group_name_H-M     'P -1'
_symmetry_space_group_name_Hall     '-P 1'
loop_
    _symmetry_equiv_pos_as_xyz
    'x, y, z'
    '-x, -y, -z'
_cell_length_a     10.0161(6)
_cell_length_b     11.9258(7)
_cell_length_c     12.9951(7)
_cell_angle_alpha     104.831(5)
_cell_angle_beta     100.201(5)
_cell_angle_gamma     90.900(5)
_cell_volume     1473.79(15)
_cell_formula_units_Z     2
_cell_measurement_reflns_used     6775
_cell_measurement_theta_min     2.3889
_cell_measurement_theta_max     32.4429
_cell_measurement_temperature     120(2)
_exptl_crystal_description     prism
_exptl_crystal_colour     colourless
_exptl_crystal_size_max     0.324
_exptl_crystal_size_mid     0.147
_exptl_crystal_size_min     0.126
_exptl_crystal_density_diffrn     1.232
_exptl_crystal_density_method     'not measured'
_exptl_crystal_F_000     580
_exptl_absorpt_coefficient_mu     0.276
_exptl_absorpt_correction_type     none
_exptl_special_details
;
;
_diffrn_ambient_temperature     120(2)
_diffrn_radiation_type     MoK\a
_diffrn_radiation_wavelength     0.71073
_diffrn_radiation_monochromator     graphite
_diffrn_measurement_device_type     'Oxford DiffractionKM-4-CCD'
_diffrn_measurement_device     '4-axis \k geometry diffractometer'
_diffrn_measurement_method     '0.75\% wide \w'
_diffrn_detector_area_resol_mean     8.1883
_diffrn_reflns_number     10351
_diffrn_reflns_av_R_equivalents     0.0226
_diffrn_reflns_theta_min     2.39
_diffrn_reflns_theta_max     25.5
_diffrn_reflns_theta_full     25.5
_diffrn_measured_fraction_theta_max     0.998
_diffrn_measured_fraction_theta_full     0.998
_diffrn_reflns_limit_h_min     -11
_diffrn_reflns_limit_h_max     12
_diffrn_reflns_limit_k_min     -14
_diffrn_reflns_limit_k_max     13
_diffrn_reflns_limit_l_min     -15
_diffrn_reflns_limit_l_max     14
_refine_special_details
;
Refinement of <i>F</i>^2^ against ALL reflections. The weighted <i>R</i>-factor
<i>wR</i> and goodness of fit <i>S</i> are based on <i>F</i>^2^, conventional
<i>R</i>-factors <i>R</i> are based on <i>F</i>, with <i>F</i> set to zero for
negative <i>F</i>^2^. The threshold expression of <i>F</i>^2^ >
\s(<i>F</i>^2^) is used only for calculating <i>R</i>-factors(gt) <i>etc</i>.
and is not relevant to the choice of reflections for refinement.
<i>R</i>-factors based on <i>F</i>^2^ are statistically about twice as large
as those based on <i>F</i>, and <i>R</i>- factors based on ALL data will be
even larger.
;
_reflns_number_total     5474
_reflns_number_gt     4356
_reflns_threshold_expression     I>2\s(I)
_refine_ls_structure_factor_coef     Fsqd
_refine_ls_matrix_type     full
_refine_ls_R_factor_all     0.0516
_refine_ls_R_factor_gt     0.038
_refine_ls_wR_factor_gt     0.0973
_refine_ls_wR_factor_ref     0.106
_refine_ls_goodness_of_fit_ref     1.071
_refine_ls_restrained_S_all     1.071
_refine_ls_number_reflns     5474
_refine_ls_number_parameters     331
_refine_ls_number_restraints     0
_refine_ls_hydrogen_treatment     constr
_refine_ls_weighting_scheme     calc
_refine_ls_weighting_details
                 'calc w=1/[\s^2^(Fo^2^)+(0.0689P)^2^] where P=(Fo^2^+2Fc^2^)/3'
_atom_sites_solution_hydrogens     geom
_atom_sites_solution_primary     direct
_atom_sites_solution_secondary     difmap
_refine_ls_shift/su_max     0
_refine_ls_shift/su_mean     0
_refine_diff_density_max     0.449
_refine_diff_density_min     -0.299
_refine_ls_extinction_method     none
loop_
    _atom_type_symbol
    _atom_type_description
    _atom_type_scat_dispersion_real
    _atom_type_scat_dispersion_imag
    _atom_type_scat_source
    C C 0.0033 0.0016 'International Tables Vol C Tables 4.2.6.8 and 6.1.1.4'
    H H 0 0 'International Tables Vol C Tables 4.2.6.8 and 6.1.1.4'
    P P 0.1023 0.0942 'International Tables Vol C Tables 4.2.6.8 and 6.1.1.4'
_computing_data_collection     'CrysAlis CCD (Oxford Diffraction, 2006)'
_computing_cell_refinement     'CrysAlis RED (Oxford Diffraction, 2006)'
_computing_data_reduction     'CrysAlis RED (Oxford Diffraction, 2006)'
_computing_structure_solution     'SHELXS97 (Sheldrick, 2008)'
_computing_structure_refinement     'SHELXL97 (Sheldrick, 2008)'
_computing_molecular_graphics     'ORTEP-3 for Windows (Farrugia, 1997)'
_computing_publication_material     'WinGX (Farrugia, 1999)'
loop_
    _atom_site_type_symbol
    _atom_site_label
    _atom_site_fract_x
    _atom_site_fract_y
    _atom_site_fract_z
    _atom_site_U_iso_or_equiv
    _atom_site_adp_type
    _atom_site_calc_flag
    _atom_site_refinement_flags
    _atom_site_occupancy
    _atom_site_disorder_assembly
    _atom_site_disorder_group
    C C1 -0.05525(19) 0.27686(16) 0.36738(15) 0.0197(4) Uani d . 1 . .
    C C2 -0.10603(19) 0.16151(17) 0.33015(16) 0.0223(4) Uani d . 1 . .
    H H2 -0.0706 0.11 0.2741 0.027 Uiso calc R 1 . .
    C C3 -0.2075(2) 0.12062(18) 0.37356(17) 0.0267(5) Uani d . 1 . .
    H H3 -0.2412 0.0416 0.347 0.032 Uiso calc R 1 . .
    C C4 -0.2601(2) 0.19420(19) 0.45549(17) 0.0299(5) Uani d . 1 . .
    H H4 -0.3292 0.1659 0.4857 0.036 Uiso calc R 1 . .
    C C5 -0.2118(2) 0.3082(2) 0.49266(18) 0.0354(5) Uani d . 1 . .
    H H5 -0.2479 0.3592 0.5486 0.042 Uiso calc R 1 . .
    C C6 -0.1106(2) 0.34949(18) 0.44923(17) 0.0288(5) Uani d . 1 . .
    H H6 -0.0783 0.4288 0.4757 0.035 Uiso calc R 1 . .
    C C7 -0.03069(19) 0.37273(17) 0.19424(16) 0.0222(4) Uani d . 1 . .
    C C8 -0.0180(2) 0.48242(19) 0.17833(18) 0.0325(5) Uani d . 1 . .
    H H8 0.0439 0.5402 0.2289 0.039 Uiso calc R 1 . .
    C C9 -0.0951(3) 0.5082(2) 0.0890(2) 0.0446(7) Uani d . 1 . .
    H H9 -0.0871 0.5841 0.0792 0.054 Uiso calc R 1 . .
    C C10 -0.1834(3) 0.4244(2) 0.0143(2) 0.0431(6) Uani d . 1 . .
    H H10 -0.2353 0.4423 -0.0474 0.052 Uiso calc R 1 . .
    C C11 -0.1966(2) 0.3146(2) 0.02890(18) 0.0368(6) Uani d . 1 . .
    H H11 -0.2575 0.2569 -0.0227 0.044 Uiso calc R 1 . .
    C C12 -0.1212(2) 0.28863(19) 0.11857(17) 0.0278(5) Uani d . 1 . .
    H H12 -0.1309 0.2131 0.1288 0.033 Uiso calc R 1 . .
    C C13 0.24915(19) 0.19694(17) 0.47598(16) 0.0214(4) Uani d . 1 . .
    C C14 0.2700(2) 0.31269(17) 0.53800(16) 0.0258(5) Uani d . 1 . .
    H H14 0.3222 0.3667 0.5163 0.031 Uiso calc R 1 . .
    C C15 0.2149(2) 0.34903(18) 0.63082(18) 0.0297(5) Uani d . 1 . .
    H H15 0.2286 0.428 0.6719 0.036 Uiso calc R 1 . .
    C C16 0.1403(2) 0.27079(19) 0.66379(17) 0.0313(5) Uani d . 1 . .
    H H16 0.1035 0.2958 0.7278 0.038 Uiso calc R 1 . .
    C C17 0.1193(2) 0.15651(19) 0.60370(18) 0.0313(5) Uani d . 1 . .
    H H17 0.0675 0.103 0.6263 0.038 Uiso calc R 1 . .
    C C18 0.1735(2) 0.11927(18) 0.51040(17) 0.0260(5) Uani d . 1 . .
    H H18 0.1588 0.0402 0.4697 0.031 Uiso calc R 1 . .
    C C19 0.3207(2) -0.00176(16) 0.32067(15) 0.0206(4) Uani d . 1 . .
    C C20 0.2027(2) -0.07357(17) 0.27282(16) 0.0253(4) Uani d . 1 . .
    H H20 0.1186 -0.0399 0.2577 0.03 Uiso calc R 1 . .
    C C21 0.2071(2) -0.19302(18) 0.24733(17) 0.0291(5) Uani d . 1 . .
    H H21 0.126 -0.2409 0.2153 0.035 Uiso calc R 1 . .
    C C22 0.3292(2) -0.24324(19) 0.26830(17) 0.0317(5) Uani d . 1 . .
    H H22 0.3317 -0.3255 0.251 0.038 Uiso calc R 1 . .
    C C23 0.4468(2) -0.17404(19) 0.31416(18) 0.0334(5) Uani d . 1 . .
    H H23 0.5308 -0.2084 0.3279 0.04 Uiso calc R 1 . .
    C C24 0.4427(2) -0.05407(18) 0.34036(16) 0.0269(5) Uani d . 1 . .
    H H24 0.5242 -0.0068 0.3722 0.032 Uiso calc R 1 . .
    C C25 0.4464(2) 0.34098(17) 0.19073(17) 0.0241(4) Uani d . 1 . .
    C C26 0.4359(2) 0.42053(18) 0.30219(18) 0.0300(5) Uani d . 1 . .
    H H26A 0.5207 0.469 0.3328 0.045 Uiso calc R 1 . .
    H H26B 0.4204 0.3729 0.3508 0.045 Uiso calc R 1 . .
    H H26C 0.36 0.4703 0.2941 0.045 Uiso calc R 1 . .
    C C27 0.5567(2) 0.25572(19) 0.20422(18) 0.0280(5) Uani d . 1 . .
    H H27A 0.5694 0.2103 0.1327 0.042 Uiso calc R 1 . .
    H H27B 0.529 0.2032 0.2447 0.042 Uiso calc R 1 . .
    H H27C 0.6423 0.299 0.2439 0.042 Uiso calc R 1 . .
    C C28 0.4878(2) 0.41895(19) 0.1227(2) 0.0334(5) Uani d . 1 . .
    H H28A 0.4212 0.4777 0.1184 0.05 Uiso calc R 1 . .
    H H28B 0.4908 0.3714 0.0496 0.05 Uiso calc R 1 . .
    H H28C 0.5778 0.4575 0.1567 0.05 Uiso calc R 1 . .
    C C29 0.2723(2) 0.14372(18) 0.00756(16) 0.0277(5) Uani d . 1 . .
    C C30 0.3239(2) 0.03535(18) 0.04003(18) 0.0333(5) Uani d . 1 . .
    H H30A 0.267 0.014 0.087 0.05 Uiso calc R 1 . .
    H H30B 0.4181 0.0515 0.0791 0.05 Uiso calc R 1 . .
    H H30C 0.3196 -0.0289 -0.0251 0.05 Uiso calc R 1 . .
    C C31 0.3551(2) 0.1739(2) -0.07156(18) 0.0383(6) Uani d . 1 . .
    H H31A 0.3423 0.1103 -0.138 0.058 Uiso calc R 1 . .
    H H31B 0.4516 0.1854 -0.0379 0.058 Uiso calc R 1 . .
    H H31C 0.3242 0.2455 -0.0893 0.058 Uiso calc R 1 . .
    C C32 0.1237(2) 0.1177(2) -0.05120(19) 0.0367(5) Uani d . 1 . .
    H H32A 0.1174 0.0502 -0.1139 0.055 Uiso calc R 1 . .
    H H32B 0.091 0.1852 -0.0757 0.055 Uiso calc R 1 . .
    H H32C 0.0678 0.1009 -0.0015 0.055 Uiso calc R 1 . .
    P P1 0.07579(5) 0.34576(4) 0.31567(4) 0.01952(13) Uani d . 1 . .
    P P2 0.33268(5) 0.15796(4) 0.35823(4) 0.02017(14) Uani d . 1 . .
    P P3 0.17163(5) 0.19161(4) 0.22775(4) 0.01832(13) Uani d . 1 . .
    P P4 0.26732(5) 0.27752(4) 0.12351(4) 0.02045(14) Uani d . 1 . .
loop_
    _atom_site_aniso_label
    _atom_site_aniso_U_11
    _atom_site_aniso_U_22
    _atom_site_aniso_U_33
    _atom_site_aniso_U_12
    _atom_site_aniso_U_13
    _atom_site_aniso_U_23
    C1 0.0156(9) 0.0236(10) 0.0209(10) 0.0015(8) 0.0024(8) 0.0079(8)
    C2 0.0207(10) 0.0228(10) 0.0249(10) 0.0040(8) 0.0074(8) 0.0069(8)
    C3 0.0237(11) 0.0252(11) 0.0326(12) -0.0018(9) 0.0030(9) 0.0117(9)
    C4 0.0218(11) 0.0421(13) 0.0278(11) -0.0058(10) 0.0057(9) 0.0126(10)
    C5 0.0308(12) 0.0417(13) 0.0296(12) -0.0043(10) 0.0124(10) -0.0021(10)
    C6 0.0249(11) 0.0296(12) 0.0279(11) -0.0054(9) 0.0081(9) -0.0011(9)
    C7 0.0197(10) 0.0263(11) 0.0252(11) 0.0094(8) 0.0118(8) 0.0093(8)
    C8 0.0415(13) 0.0272(12) 0.0341(12) 0.0122(10) 0.0153(10) 0.0115(10)
    C9 0.0699(19) 0.0379(14) 0.0377(14) 0.0269(13) 0.0232(14) 0.0204(11)
    C10 0.0430(14) 0.0630(17) 0.0331(13) 0.0277(13) 0.0118(11) 0.0257(13)
    C11 0.0233(11) 0.0606(16) 0.0294(12) 0.0093(11) 0.0081(10) 0.0145(11)
    C12 0.0197(10) 0.0381(12) 0.0294(11) 0.0035(9) 0.0071(9) 0.0140(9)
    C13 0.0172(9) 0.0241(10) 0.0224(10) 0.0036(8) 0.0008(8) 0.0068(8)
    C14 0.0235(10) 0.0244(11) 0.0268(11) -0.0003(9) -0.0014(9) 0.0062(9)
    C15 0.0304(11) 0.0241(11) 0.0299(11) 0.0056(9) 0.0012(9) 0.0013(9)
    C16 0.0343(12) 0.0359(13) 0.0251(11) 0.0107(10) 0.0097(10) 0.0072(9)
    C17 0.0331(12) 0.0313(12) 0.0337(12) 0.0045(10) 0.0128(10) 0.0115(10)
    C18 0.0285(11) 0.0234(10) 0.0255(11) 0.0018(9) 0.0046(9) 0.0057(8)
    C19 0.0219(10) 0.0215(10) 0.0206(10) 0.0048(8) 0.0062(8) 0.0080(8)
    C20 0.0234(10) 0.0248(11) 0.0294(11) 0.0037(8) 0.0063(9) 0.0087(9)
    C21 0.0339(12) 0.0244(11) 0.0293(11) -0.0002(9) 0.0068(10) 0.0072(9)
    C22 0.0490(14) 0.0218(11) 0.0259(11) 0.0116(10) 0.0095(10) 0.0070(9)
    C23 0.0366(13) 0.0332(12) 0.0315(12) 0.0180(10) 0.0062(10) 0.0100(10)
    C24 0.0245(11) 0.0298(11) 0.0260(11) 0.0054(9) 0.0039(9) 0.0070(9)
    C25 0.0176(10) 0.0260(11) 0.0313(11) 0.0001(8) 0.0060(8) 0.0112(9)
    C26 0.0274(11) 0.0248(11) 0.0360(12) -0.0062(9) 0.0071(10) 0.0046(9)
    C27 0.0171(10) 0.0351(12) 0.0346(12) 0.0035(9) 0.0054(9) 0.0138(9)
    C28 0.0248(11) 0.0353(13) 0.0473(14) 0.0004(9) 0.0126(10) 0.0196(11)
    C29 0.0271(11) 0.0330(12) 0.0227(11) 0.0047(9) 0.0073(9) 0.0048(9)
    C30 0.0362(13) 0.0275(11) 0.0338(12) 0.0067(10) 0.0133(10) -0.0010(9)
    C31 0.0382(13) 0.0515(15) 0.0263(12) 0.0066(11) 0.0125(10) 0.0074(10)
    C32 0.0332(12) 0.0413(14) 0.0287(12) -0.0010(11) 0.0000(10) 0.0009(10)
    P1 0.0169(3) 0.0182(3) 0.0239(3) 0.00124(19) 0.0052(2) 0.0054(2)
    P2 0.0165(3) 0.0201(3) 0.0244(3) 0.0010(2) 0.0029(2) 0.0074(2)
    P3 0.0153(2) 0.0183(3) 0.0219(3) 0.00182(19) 0.0037(2) 0.0060(2)
    P4 0.0165(3) 0.0232(3) 0.0239(3) 0.0039(2) 0.0057(2) 0.0088(2)
_geom_special_details
;
All e.s.d.'s (except the e.s.d. in the dihedral angle between two l.s. planes)
are estimated using the full covariance matrix. The cell e.s.d.'s are taken
into account individually in the estimation of e.s.d.'s in distances, angles
and torsion angles; correlations between e.s.d.'s in cell parameters are only
used when they are defined by crystal symmetry. An approximate (isotropic)
treatment of cell e.s.d.'s is used for estimating e.s.d.'s involving l.s.
planes.
;
loop_
    _geom_bond_atom_site_label_1
    _geom_bond_atom_site_label_2
    _geom_bond_site_symmetry_2
    _geom_bond_distance
    _geom_bond_publ_flag
    C1 C2 . 1.391(3) ?
    C1 C6 . 1.393(3) ?
    C1 P1 . 1.847(2) ?
    C2 C3 . 1.385(3) ?
    C2 H2 . 0.95 ?
    C3 C4 . 1.384(3) ?
    C3 H3 . 0.95 ?
    C4 C5 . 1.369(3) ?
    C4 H4 . 0.95 ?
    C5 C6 . 1.385(3) ?
    C5 H5 . 0.95 ?
    C6 H6 . 0.95 ?
    C7 C8 . 1.383(3) ?
    C7 C12 . 1.395(3) ?
    C7 P1 . 1.845(2) ?
    C8 C9 . 1.382(3) ?
    C8 H8 . 0.95 ?
    C9 C10 . 1.376(4) ?
    C9 H9 . 0.95 ?
    C10 C11 . 1.378(4) ?
    C10 H10 . 0.95 ?
    C11 C12 . 1.380(3) ?
    C11 H11 . 0.95 ?
    C12 H12 . 0.95 ?
    C13 C18 . 1.394(3) ?
    C13 C14 . 1.400(3) ?
    C13 P2 . 1.833(2) ?
    C14 C15 . 1.387(3) ?
    C14 H14 . 0.95 ?
    C15 C16 . 1.382(3) ?
    C15 H15 . 0.95 ?
    C16 C17 . 1.378(3) ?
    C16 H16 . 0.95 ?
    C17 C18 . 1.388(3) ?
    C17 H17 . 0.95 ?
    C18 H18 . 0.95 ?
    C19 C24 . 1.394(3) ?
    C19 C20 . 1.397(3) ?
    C19 P2 . 1.838(2) ?
    C20 C21 . 1.381(3) ?
    C20 H20 . 0.95 ?
    C21 C22 . 1.385(3) ?
    C21 H21 . 0.95 ?
    C22 C23 . 1.376(3) ?
    C22 H22 . 0.95 ?
    C23 C24 . 1.386(3) ?
    C23 H23 . 0.95 ?
    C24 H24 . 0.95 ?
    C25 C27 . 1.530(3) ?
    C25 C26 . 1.537(3) ?
    C25 C28 . 1.535(3) ?
    C25 P4 . 1.902(2) ?
    C26 H26A . 0.98 ?
    C26 H26B . 0.98 ?
    C26 H26C . 0.98 ?
    C27 H27A . 0.98 ?
    C27 H27B . 0.98 ?
    C27 H27C . 0.98 ?
    C28 H28A . 0.98 ?
    C28 H28B . 0.98 ?
    C28 H28C . 0.98 ?
    C29 C30 . 1.529(3) ?
    C29 C31 . 1.535(3) ?
    C29 C32 . 1.535(3) ?
    C29 P4 . 1.902(2) ?
    C30 H30A . 0.98 ?
    C30 H30B . 0.98 ?
    C30 H30C . 0.98 ?
    C31 H31A . 0.98 ?
    C31 H31B . 0.98 ?
    C31 H31C . 0.98 ?
    C32 H32A . 0.98 ?
    C32 H32B . 0.98 ?
    C32 H32C . 0.98 ?
    P1 P3 . 2.2305(7) ?
    P2 P3 . 2.2446(7) ?
    P3 P4 . 2.2231(7) ?
loop_
    _geom_angle_atom_site_label_1
    _geom_angle_atom_site_label_2
    _geom_angle_atom_site_label_3
    _geom_angle_site_symmetry_1
    _geom_angle_site_symmetry_3
    _geom_angle
    _geom_angle_publ_flag
    C2 C1 C6 . . 117.64(18) ?
    C2 C1 P1 . . 126.30(15) ?
    C6 C1 P1 . . 116.03(15) ?
    C3 C2 C1 . . 120.96(18) ?
    C3 C2 H2 . . 119.5 ?
    C1 C2 H2 . . 119.5 ?
    C2 C3 C4 . . 120.36(19) ?
    C2 C3 H3 . . 119.8 ?
    C4 C3 H3 . . 119.8 ?
    C5 C4 C3 . . 119.4(2) ?
    C5 C4 H4 . . 120.3 ?
    C3 C4 H4 . . 120.3 ?
    C4 C5 C6 . . 120.4(2) ?
    C4 C5 H5 . . 119.8 ?
    C6 C5 H5 . . 119.8 ?
    C5 C6 C1 . . 121.2(2) ?
    C5 C6 H6 . . 119.4 ?
    C1 C6 H6 . . 119.4 ?
    C8 C7 C12 . . 119.11(19) ?
    C8 C7 P1 . . 117.40(16) ?
    C12 C7 P1 . . 123.49(15) ?
    C9 C8 C7 . . 120.2(2) ?
    C9 C8 H8 . . 119.9 ?
    C7 C8 H8 . . 119.9 ?
    C10 C9 C8 . . 120.3(2) ?
    C10 C9 H9 . . 119.8 ?
    C8 C9 H9 . . 119.8 ?
    C9 C10 C11 . . 120.1(2) ?
    C9 C10 H10 . . 120 ?
    C11 C10 H10 . . 120 ?
    C10 C11 C12 . . 120.0(2) ?
    C10 C11 H11 . . 120 ?
    C12 C11 H11 . . 120 ?
    C11 C12 C7 . . 120.3(2) ?
    C11 C12 H12 . . 119.8 ?
    C7 C12 H12 . . 119.8 ?
    C18 C13 C14 . . 118.53(19) ?
    C18 C13 P2 . . 124.94(15) ?
    C14 C13 P2 . . 116.45(15) ?
    C15 C14 C13 . . 120.47(19) ?
    C15 C14 H14 . . 119.8 ?
    C13 C14 H14 . . 119.8 ?
    C16 C15 C14 . . 120.2(2) ?
    C16 C15 H15 . . 119.9 ?
    C14 C15 H15 . . 119.9 ?
    C17 C16 C15 . . 120.0(2) ?
    C17 C16 H16 . . 120 ?
    C15 C16 H16 . . 120 ?
    C16 C17 C18 . . 120.3(2) ?
    C16 C17 H17 . . 119.8 ?
    C18 C17 H17 . . 119.8 ?
    C17 C18 C13 . . 120.51(19) ?
    C17 C18 H18 . . 119.7 ?
    C13 C18 H18 . . 119.7 ?
    C24 C19 C20 . . 118.16(18) ?
    C24 C19 P2 . . 115.67(15) ?
    C20 C19 P2 . . 126.16(15) ?
    C21 C20 C19 . . 120.70(19) ?
    C21 C20 H20 . . 119.7 ?
    C19 C20 H20 . . 119.7 ?
    C20 C21 C22 . . 120.2(2) ?
    C20 C21 H21 . . 119.9 ?
    C22 C21 H21 . . 119.9 ?
    C23 C22 C21 . . 119.98(19) ?
    C23 C22 H22 . . 120 ?
    C21 C22 H22 . . 120 ?
    C22 C23 C24 . . 119.9(2) ?
    C22 C23 H23 . . 120 ?
    C24 C23 H23 . . 120 ?
    C23 C24 C19 . . 121.0(2) ?
    C23 C24 H24 . . 119.5 ?
    C19 C24 H24 . . 119.5 ?
    C27 C25 C26 . . 109.64(17) ?
    C27 C25 C28 . . 108.98(17) ?
    C26 C25 C28 . . 107.24(17) ?
    C27 C25 P4 . . 117.57(14) ?
    C26 C25 P4 . . 106.54(13) ?
    C28 C25 P4 . . 106.38(14) ?
    C25 C26 H26A . . 109.5 ?
    C25 C26 H26B . . 109.5 ?
    H26A C26 H26B . . 109.5 ?
    C25 C26 H26C . . 109.5 ?
    H26A C26 H26C . . 109.5 ?
    H26B C26 H26C . . 109.5 ?
    C25 C27 H27A . . 109.5 ?
    C25 C27 H27B . . 109.5 ?
    H27A C27 H27B . . 109.5 ?
    C25 C27 H27C . . 109.5 ?
    H27A C27 H27C . . 109.5 ?
    H27B C27 H27C . . 109.5 ?
    C25 C28 H28A . . 109.5 ?
    C25 C28 H28B . . 109.5 ?
    H28A C28 H28B . . 109.5 ?
    C25 C28 H28C . . 109.5 ?
    H28A C28 H28C . . 109.5 ?
    H28B C28 H28C . . 109.5 ?
    C30 C29 C31 . . 110.04(18) ?
    C30 C29 C32 . . 108.77(18) ?
    C31 C29 C32 . . 107.76(18) ?
    C30 C29 P4 . . 115.98(14) ?
    C31 C29 P4 . . 109.73(15) ?
    C32 C29 P4 . . 104.12(14) ?
    C29 C30 H30A . . 109.5 ?
    C29 C30 H30B . . 109.5 ?
    H30A C30 H30B . . 109.5 ?
    C29 C30 H30C . . 109.5 ?
    H30A C30 H30C . . 109.5 ?
    H30B C30 H30C . . 109.5 ?
    C29 C31 H31A . . 109.5 ?
    C29 C31 H31B . . 109.5 ?
    H31A C31 H31B . . 109.5 ?
    C29 C31 H31C . . 109.5 ?
    H31A C31 H31C . . 109.5 ?
    H31B C31 H31C . . 109.5 ?
    C29 C32 H32A . . 109.5 ?
    C29 C32 H32B . . 109.5 ?
    H32A C32 H32B . . 109.5 ?
    C29 C32 H32C . . 109.5 ?
    H32A C32 H32C . . 109.5 ?
    H32B C32 H32C . . 109.5 ?
    C7 P1 C1 . . 99.44(9) ?
    C7 P1 P3 . . 96.19(6) ?
    C1 P1 P3 . . 101.86(6) ?
    C13 P2 C19 . . 103.58(9) ?
    C13 P2 P3 . . 101.37(6) ?
    C19 P2 P3 . . 100.37(6) ?
    P4 P3 P1 . . 97.92(3) ?
    P4 P3 P2 . . 109.51(3) ?
    P1 P3 P2 . . 102.93(3) ?
    C25 P4 C29 . . 110.55(9) ?
    C25 P4 P3 . . 112.04(7) ?
    C29 P4 P3 . . 97.98(7) ?
