# Supplementary material for: (Di-tert-butyl­phosphan­yl)bis­(diphenyl­phosphan­yl)phosphane
Source: Acta Crystallogr Sect E Struct Rep Online. 2008 Jun 28;64(Pt 7):o1364. doi: 10.1107/S1600536808019077 (PMC2961699; doi:10.1107/S1600536808019077)
Supplement: Supplementary file 2 [file e-64-o1364-Isup2.hkl]

#
# h,k,l, Fc-squared, Fo-squared, sigma(Fo-squared) and status flag
#
data_I
_shelx_title ' OLA13 in P-1'
_shelx_refln_list_code          4
_shelx_F_calc_maximum      124.69
_exptl_crystal_F_000       580.00
_reflns_d_resolution_high  0.8256
 
loop_
 _symmetry_equiv_pos_as_xyz
 'x, y, z'
 '-x, -y, -z'
 
_cell_length_a    10.0161
_cell_length_b    11.9258
_cell_length_c    12.9951
_cell_angle_alpha 104.831
_cell_angle_beta  100.201
_cell_angle_gamma  90.900
 
_shelx_F_squared_multiplier     1.000
 
loop_
 _refln_index_h
 _refln_index_k
 _refln_index_l
 _refln_F_squared_calc
 _refln_F_squared_meas
 _refln_F_squared_sigma
 _refln_observed_status
   2   0   0     5524.62     6757.20     47.10 o
   3   0   0     1940.02     2106.96     13.58 o
   4   0   0        0.33       -2.30      4.87 o
   5   0   0      770.86      741.38      8.50 o
   6   0   0       13.59       19.83      4.67 o
   7   0   0       18.45       15.11      5.38 o
   8   0   0      642.28      647.40     10.40 o
   9   0   0      127.60      130.19      6.78 o
  10   0   0      158.45      164.76      7.53 o
 -11   1   0     1052.16     1053.00     24.47 o
 -10   1   0      915.52      926.19     17.18 o
  -9   1   0      293.58      299.78     10.88 o
  -8   1   0       38.67       44.46      5.44 o
  -7   1   0       20.97       19.09      4.66 o
  -6   1   0       45.24       29.23      4.25 o
  -5   1   0      283.33      301.11      5.80 o
  -4   1   0       25.15       20.55      4.16 o
  -3   1   0       63.89       79.18      4.55 o
  -2   1   0     6698.98     8187.54     17.13 o
  -1   1   0      646.64      567.83    321.47 o
   1   1   0     8877.55     3100.05   3175.16 o
   2   1   0     3392.86     3927.14     19.52 o
   3   1   0      450.17      536.38     12.18 o
   4   1   0     2656.26     2748.46     27.69 o
   5   1   0       77.93       69.54      4.74 o
   6   1   0     2169.27     2182.60     33.43 o
   7   1   0       24.70       18.36      5.60 o
   8   1   0      374.12      381.05      8.85 o
   9   1   0       33.17       31.11      6.58 o
  10   1   0      450.65      476.53     10.66 o
 -11   2   0      202.80      206.72     14.35 o
 -10   2   0      865.42      929.82     14.70 o
  -9   2   0      564.21      555.83     11.30 o
  -8   2   0       84.86       73.76      4.63 o
  -7   2   0      274.07      277.94      5.70 o
  -6   2   0      516.22      522.42      8.79 o
  -5   2   0     2900.59     3186.74     14.05 o
  -4   2   0      207.70      228.94      3.99 o
  -3   2   0      117.28      106.60      3.32 o
  -2   2   0     6699.73     7742.66     58.45 o
  -1   2   0      174.14      167.97      3.85 o
   0   2   0    13170.05    16317.29    408.35 o
   1   2   0     2518.49     2840.41     14.07 o
   2   2   0     2051.26     2239.05     27.64 o
   3   2   0      654.40      684.43     12.71 o
   4   2   0      354.80      492.51     13.37 o
   5   2   0     5509.38     5963.50     24.07 o
   6   2   0       76.87       87.76      9.54 o
   7   2   0      699.18      715.64     11.10 o
   8   2   0      181.22      164.81     19.77 o
   9   2   0        0.52        5.48      7.02 o
  10   2   0        5.00        9.66      8.32 o
  11   2   0      177.82      178.96      9.97 o
 -11   3   0        8.65       19.68      9.64 o
 -10   3   0      300.37      288.88      9.85 o
  -9   3   0      189.33      180.62     10.76 o
  -8   3   0      687.34      634.71     11.31 o
  -7   3   0        0.07        3.70      3.74 o
  -6   3   0     1948.74     1942.46     15.63 o
  -5   3   0      332.23      323.56      4.32 o
  -4   3   0     1154.87     1267.41     51.12 o
  -3   3   0     2568.31     2859.88     14.90 o
  -2   3   0        6.53        1.46      5.82 o
  -1   3   0       28.58       31.60      3.05 o
   0   3   0      415.81      426.95      5.87 o
   1   3   0       90.37       91.20      5.58 o
   2   3   0     1171.54     1252.13     29.59 o
   3   3   0     1034.66     1088.95     12.62 o
   4   3   0      105.48       91.37      4.13 o
   5   3   0       97.25       72.78      4.65 o
   6   3   0     1057.55      941.75      9.11 o
   7   3   0      168.33      185.22      5.69 o
   8   3   0      158.68      174.41      5.96 o
   9   3   0        1.43        5.51      5.72 o
  10   3   0       31.55       34.04      8.51 o
  11   3   0        1.19        7.52     14.74 o
 -11   4   0        4.36       -0.34      9.62 o
 -10   4   0      334.83      351.88     10.67 o
  -9   4   0       97.72       98.64      7.45 o
  -8   4   0      340.26      377.72      9.68 o
  -7   4   0        0.07        2.08      5.81 o
  -6   4   0      172.29      177.66      6.76 o
  -5   4   0     1081.71      986.96     11.31 o
  -4   4   0     1615.42     1541.61     12.87 o
  -3   4   0      166.78      235.13     31.02 o
  -2   4   0       83.71       81.93      2.56 o
  -1   4   0     1302.57     1436.10     22.71 o
   0   4   0      447.61      439.36      6.66 o
   1   4   0        6.27        7.22      5.46 o
   2   4   0      136.99      118.77      2.44 o
   3   4   0      567.84      601.84      6.36 o
   4   4   0       57.13       53.93      3.42 o
   5   4   0     1197.80     1217.97     10.84 o
   6   4   0       84.53       72.99      5.24 o
   7   4   0     2257.54     2283.42     14.65 o
   8   4   0       13.80       15.42      5.46 o
   9   4   0      126.65      152.06     15.05 o
  10   4   0       11.59        6.25     13.98 o
  11   4   0        0.36       -4.42     15.92 o
 -11   5   0      215.31      240.03     18.03 o
 -10   5   0       20.73       18.62      8.76 o
  -9   5   0      210.77      183.95     16.79 o
  -8   5   0       25.66       17.63      8.13 o
  -7   5   0      641.64      603.96     10.94 o
  -6   5   0      400.96      349.58      8.57 o
  -5   5   0      144.42      113.15      5.99 o
  -4   5   0      324.32      282.39      6.98 o
  -3   5   0      695.33      651.41     10.37 o
  -2   5   0       22.24       24.30      2.54 o
  -1   5   0     5146.65     6130.73     27.24 o
   0   5   0        9.89       16.51      4.47 o
   1   5   0        1.90       -0.44      5.04 o
   2   5   0        0.16       -0.08      5.36 o
   3   5   0      414.73      442.88      8.45 o
   4   5   0       30.47       25.31      4.47 o
   5   5   0        0.41       -0.83      3.52 o
   6   5   0     1024.78      958.20      9.91 o
   7   5   0      338.62      364.50     10.15 o
   8   5   0      677.05      689.32     12.97 o
   9   5   0       94.64       97.50      8.44 o
  10   5   0       31.07       24.86     15.26 o
 -11   6   0        4.95        4.14     10.91 o
 -10   6   0        3.65        3.36      9.37 o
  -9   6   0        2.51        1.66      8.24 o
  -8   6   0      494.17      521.42     11.62 o
  -7   6   0        1.61        3.02      6.43 o
  -6   6   0      796.23      784.04     12.14 o
  -5   6   0      665.50      624.13     19.11 o
  -4   6   0     1095.91     1038.69     12.46 o
  -3   6   0      846.50      864.46     10.90 o
  -2   6   0       82.95       63.08      3.18 o
  -1   6   0      174.56      150.33      8.90 o
   0   6   0     3350.10     3826.93     19.35 o
   1   6   0      765.36      829.46     13.43 o
   2   6   0      922.63      981.29     25.47 o
   3   6   0        0.69        0.87      5.32 o
   4   6   0       33.55       13.52      8.16 o
   5   6   0       26.24        8.54      9.08 o
   6   6   0      273.83      268.32     13.92 o
   7   6   0      902.42      992.14     14.60 o
   8   6   0        2.35        6.39      8.30 o
   9   6   0      568.58      603.57     21.04 o
  10   6   0       15.09       20.56     16.61 o
 -10   7   0       66.71       47.43      9.88 o
  -9   7   0       19.95       23.62      8.27 o
  -8   7   0       42.79       39.25      8.15 o
  -7   7   0     1051.84     1050.37     15.26 o
  -6   7   0      374.56      382.72     14.51 o
  -5   7   0     1131.80     1118.88     34.10 o
  -4   7   0      294.83      283.10      7.90 o
  -3   7   0      376.87      287.68      9.70 o
  -2   7   0     1107.72     1185.39     10.48 o
  -1   7   0       23.43       16.87      7.67 o
   0   7   0      208.75      229.82      6.34 o
   1   7   0     1606.56     1556.07     14.57 o
   2   7   0      304.61      267.97     10.07 o
   3   7   0       84.04       75.04      5.92 o
   4   7   0      148.46      162.76      7.43 o
   5   7   0       54.42       36.08     11.11 o
   6   7   0        2.01        2.63     11.63 o
   7   7   0       24.76       24.77     10.88 o
   8   7   0      202.94      205.52      9.47 o
   9   7   0       72.52       89.90     15.86 o
 -10   8   0      140.00      153.48     14.27 o
  -9   8   0      465.71      483.73     21.09 o
  -8   8   0      215.64      215.75      9.72 o
  -7   8   0       14.87       15.02     10.28 o
  -6   8   0      252.05      259.46      9.21 o
  -5   8   0     1063.29     1083.35     19.21 o
  -4   8   0       88.07       84.83      6.99 o
  -3   8   0       12.50        8.49      3.89 o
  -2   8   0      232.17      185.45      5.81 o
  -1   8   0      794.34      793.08     13.65 o
   0   8   0      244.38      269.63      7.52 o
   1   8   0       98.02       90.37      6.22 o
   2   8   0     2048.24     2075.14     31.55 o
   3   8   0     2598.58     2504.40     31.46 o
   4   8   0      202.07      193.25     10.09 o
   5   8   0        0.11       -0.26     11.14 o
   6   8   0       59.44       46.35     11.64 o
   7   8   0        0.08       10.61     13.10 o
   8   8   0        0.14        4.94      9.73 o
   9   8   0       45.61       34.06     17.72 o
  -9   9   0      233.76      241.69     10.99 o
  -8   9   0      738.43      756.78     15.16 o
  -7   9   0      422.16      445.46     19.52 o
  -6   9   0        0.07       -2.36      7.75 o
  -5   9   0       93.83       95.42      7.54 o
  -4   9   0      106.38       91.85      7.39 o
  -3   9   0      248.44      245.01      8.86 o
  -2   9   0      107.11      100.94      8.87 o
  -1   9   0      235.87      227.63      7.13 o
   0   9   0      444.71      454.71      9.58 o
   1   9   0        0.95       -0.47      9.10 o
   2   9   0       49.21       40.40      6.53 o
   3   9   0      134.24      126.16      7.98 o
   4   9   0      199.66      207.26      8.93 o
   5   9   0       26.94       21.95      8.24 o
   6   9   0      121.07      102.39     12.38 o
   7   9   0       27.05       14.82     13.53 o
   8   9   0       38.71       25.54     17.30 o
  -8  10   0       35.99       30.07     10.01 o
  -7  10   0      187.45      188.21      9.95 o
  -6  10   0       76.36       91.67     14.47 o
  -5  10   0     1269.40     1345.22     18.55 o
  -4  10   0      133.38      157.01     17.25 o
  -3  10   0        4.64        8.98     10.24 o
  -2  10   0      144.46      140.54      6.30 o
  -1  10   0       46.32       58.45      5.72 o
   0  10   0       89.39       82.85      6.94 o
   1  10   0      264.30      246.87      8.88 o
   2  10   0      421.40      406.23     10.98 o
   3  10   0     1432.27     1497.96     25.06 o
   4  10   0      211.08      232.64     18.43 o
   5  10   0       27.83       40.42      9.15 o
   6  10   0       80.71       77.81     15.05 o
   7  10   0       44.00       39.07     17.32 o
  -7  11   0        0.08       11.41     10.19 o
  -6  11   0      163.18      172.38     10.09 o
  -5  11   0       42.78       42.09      8.50 o
  -4  11   0      266.65      256.63     14.59 o
  -3  11   0      164.46      144.40     13.23 o
  -2  11   0        9.17        5.93     11.63 o
  -1  11   0       84.69       64.74      6.92 o
   0  11   0      404.58      404.84     18.10 o
   1  11   0      188.01      195.35     12.74 o
   2  11   0      173.54      170.79     19.49 o
   3  11   0       49.65       57.11      8.16 o
   4  11   0      284.87      306.08     11.48 o
   5  11   0       29.09       28.32      9.61 o
   6  11   0       23.18       20.62     16.84 o
  -6  12   0       23.66       10.87     15.98 o
  -5  12   0       54.32       50.08     13.90 o
  -4  12   0      414.66      414.62     18.59 o
  -3  12   0       38.17       26.33     13.72 o
  -2  12   0      601.22      664.79     20.38 o
  -1  12   0       45.80       18.94     10.90 o
   0  12   0      113.76      102.93      8.55 o
   1  12   0      499.14      488.79     12.32 o
   2  12   0        8.65       17.74      8.99 o
   3  12   0       53.27       61.47      9.40 o
   4  12   0        0.09        3.31     10.14 o
   5  12   0      197.24      190.96     17.25 o
  -5  13   0       70.41       45.69     17.17 o
  -4  13   0        6.85       -4.52     14.78 o
  -3  13   0      830.43      932.93     25.94 o
  -2  13   0        2.42       -1.95     15.25 o
  -1  13   0      219.71      218.56     15.26 o
   0  13   0      640.52      728.22     22.92 o
   1  13   0      118.50       95.33      9.91 o
   2  13   0        5.17        5.87     10.94 o
   3  13   0      161.66      156.16     11.09 o
  -1 -14   1        5.94        9.02     17.67 o
   0 -14   1      146.06      144.65     16.00 o
   1 -14   1      274.56      310.76     17.86 o
   2 -14   1        9.09        5.06     15.29 o
  -4 -13   1       61.70       64.43     11.83 o
  -3 -13   1      388.63      435.68     13.43 o
  -2 -13   1       40.78       52.40     10.08 o
  -1 -13   1       14.58       11.71      9.75 o
   0 -13   1       50.14       52.74     12.86 o
   1 -13   1       60.01       71.40     13.79 o
   2 -13   1      737.22      809.03     23.74 o
   3 -13   1        5.80       -6.02     13.91 o
   4 -13   1       71.45       53.34     16.51 o
   5 -13   1      277.80      322.83     18.68 o
  -5 -12   1       98.07       90.64     11.33 o
  -4 -12   1       89.85       92.02     10.49 o
  -3 -12   1       35.38       34.26      9.59 o
  -2 -12   1        0.31        1.79      8.42 o
  -1 -12   1       33.73       34.68      7.91 o
   0 -12   1      112.87      120.61      9.09 o
   1 -12   1       64.52       61.87     12.76 o
   2 -12   1        1.46        0.23     13.05 o
   3 -12   1      955.22     1043.56     24.66 o
   4 -12   1        8.51        2.85     12.32 o
   5 -12   1       22.51       31.60     14.64 o
   6 -12   1      269.76      300.22     16.87 o
  -7 -11   1       96.39       93.27     17.32 o
  -6 -11   1       28.21       38.63     16.01 o
  -5 -11   1      380.04      397.09     12.65 o
  -4 -11   1        3.76        4.45      8.60 o
  -3 -11   1      345.62      379.08     12.28 o
  -2 -11   1       85.06       69.17      7.99 o
  -1 -11   1       21.89       17.01      7.28 o
   0 -11   1       14.33       13.34      6.76 o
   1 -11   1       16.62       14.42      6.39 o
   2 -11   1      735.04      785.30     21.17 o
   3 -11   1        8.99        4.39     12.94 o
   4 -11   1      609.08      645.28     19.84 o
   5 -11   1      275.20      250.04     15.08 o
   6 -11   1      117.48      124.32     22.93 o
   7 -11   1      368.06      384.78     32.68 o
   8 -11   1        0.00        6.42     11.27 o
  -8 -10   1      130.48      143.57     30.07 o
  -7 -10   1      216.85      245.20     17.07 o
  -6 -10   1        2.91       15.39     14.79 o
  -5 -10   1        1.14        4.65      9.21 o
  -4 -10   1     1776.14     1860.19     21.36 o
  -3 -10   1     1088.34     1100.42     16.26 o
  -2 -10   1      881.08      882.69     24.60 o
  -1 -10   1       93.57       93.89      6.93 o
   0 -10   1        3.75        6.37      6.28 o
   1 -10   1       46.73       36.32      5.89 o
   2 -10   1       26.20       26.02      5.64 o
   3 -10   1       13.71        6.77      9.92 o
   4 -10   1       66.24       61.83     10.05 o
   5 -10   1       37.09       36.16      8.12 o
   6 -10   1       15.00       12.44      8.20 o
   7 -10   1      126.45      119.61      8.99 o
   8 -10   1      747.85      838.10     24.32 o
  -8  -9   1      149.03      165.61     10.41 o
  -7  -9   1       50.11       56.43     13.41 o
  -6  -9   1       36.28       25.30     13.18 o
  -5  -9   1        4.31        9.84      8.23 o
  -4  -9   1       26.82       25.74      7.52 o
  -3  -9   1     2259.08     2285.79     21.11 o
  -2  -9   1     1505.26     1505.97     38.07 o
  -1  -9   1      205.98      201.04      7.53 o
   0  -9   1       43.34       45.77      5.36 o
   1  -9   1       68.30       64.70      5.47 o
   2  -9   1        7.72        0.62      4.97 o
   3  -9   1      292.45      288.19     13.52 o
   4  -9   1      318.54      332.03     11.19 o
   5  -9   1        1.22        3.47      7.37 o
   6  -9   1       98.37       90.05      7.79 o
   7  -9   1      199.86      174.41      9.30 o
   8  -9   1       14.63       13.13      8.82 o
   9  -9   1      536.72      591.53     19.12 o
  -9  -8   1       93.92      100.06     10.82 o
  -8  -8   1       11.25       18.57      9.15 o
  -7  -8   1        2.45       -6.09     11.98 o
  -6  -8   1      323.34      313.08     16.05 o
  -5  -8   1     1127.29     1114.39     15.93 o
  -4  -8   1     1797.92     1855.24     19.02 o
  -3  -8   1      567.69      558.79     30.43 o
  -2  -8   1     1819.68     1841.78     17.27 o
  -1  -8   1     1779.08     1864.60     30.41 o
   0  -8   1      210.37      234.60      6.98 o
   1  -8   1       51.78       51.37      4.73 o
   2  -8   1      128.44      133.31      5.02 o
   3  -8   1      368.43      333.06     16.44 o
   4  -8   1        3.24        1.46      6.29 o
   5  -8   1      217.09      219.32      8.40 o
   6  -8   1        0.05       -2.69      7.27 o
   7  -8   1      439.86      447.13     13.22 o
   8  -8   1      793.05      863.79     20.96 o
   9  -8   1       49.40       44.69      9.23 o
  10  -8   1      457.24      513.63     13.85 o
 -10  -7   1       93.22      130.93     16.99 o
  -9  -7   1        0.06        9.67      9.89 o
  -8  -7   1       71.77       57.26      8.35 o
  -7  -7   1       16.10       16.36      7.75 o
  -6  -7   1       99.61       72.48     11.36 o
  -5  -7   1       88.13       77.02     11.45 o
  -4  -7   1      496.12      483.02     10.31 o
  -3  -7   1     1197.02     1141.85     18.93 o
  -2  -7   1     3187.19     3201.93     21.10 o
  -1  -7   1      204.62      201.28      6.78 o
   0  -7   1      707.46      708.92     15.13 o
   1  -7   1      236.79      238.89      5.95 o
   2  -7   1       77.17       59.55      3.69 o
   3  -7   1      748.92      812.59     11.64 o
   4  -7   1      954.28      988.08     12.94 o
   5  -7   1      366.57      348.96     11.19 o
   6  -7   1       24.07       22.67     10.34 o
   7  -7   1       24.93       15.29      9.06 o
   8  -7   1        0.59        6.30      7.80 o
   9  -7   1      846.15      891.17     34.03 o
  10  -7   1       88.79       97.76     15.02 o
 -10  -6   1      100.49       72.43     16.64 o
  -9  -6   1      591.64      549.54     13.28 o
  -8  -6   1      201.57      224.40      9.74 o
  -7  -6   1      270.48      275.55      9.48 o
  -6  -6   1      484.34      476.62     16.65 o
  -5  -6   1      988.21      948.49     19.85 o
  -4  -6   1       11.94       13.08      6.07 o
  -3  -6   1       48.02       35.54      5.13 o
  -2  -6   1      889.89      846.57     10.57 o
  -1  -6   1     1079.96      994.29     10.71 o
   0  -6   1     1654.47     1775.50     13.20 o
   1  -6   1       52.89       45.93      4.14 o
   2  -6   1      454.91      505.11     11.18 o
   3  -6   1      348.65      301.39      7.33 o
   4  -6   1     1106.98     1092.01     12.66 o
   5  -6   1       11.76       13.51      5.86 o
   6  -6   1       45.74       38.21      6.30 o
   7  -6   1       13.45       10.08      6.70 o
   8  -6   1       21.24       28.44      6.92 o
   9  -6   1       98.28       81.05      8.04 o
  10  -6   1       83.56       92.68      9.33 o
  11  -6   1      408.89      378.48     18.07 o
 -11  -5   1        5.45        0.90     16.68 o
 -10  -5   1       76.31       77.45      9.48 o
  -9  -5   1      220.91      229.28      9.83 o
  -8  -5   1       85.05       80.51      7.91 o
  -7  -5   1      296.97      286.63      6.24 o
  -6  -5   1       26.91       24.58      4.33 o
  -5  -5   1       17.64       11.52      3.21 o
  -4  -5   1      346.12      316.33      7.77 o
  -3  -5   1        9.34        7.03      4.83 o
  -2  -5   1      998.27     1037.78     14.21 o
  -1  -5   1       44.54       26.06      5.81 o
   0  -5   1     1846.01     1975.94     30.56 o
   1  -5   1     1590.58     1801.82     10.98 o
   2  -5   1      455.11      474.58      4.65 o
   3  -5   1     1251.75     1193.35     12.44 o
   4  -5   1     3587.58     3674.44     22.25 o
   5  -5   1     2702.49     2722.90     18.82 o
   6  -5   1      134.88      129.66      6.47 o
   7  -5   1       69.57       46.40      6.32 o
   8  -5   1        2.84       -6.55      7.03 o
   9  -5   1      129.79      111.45      7.77 o
  10  -5   1        0.90        0.42      8.78 o
  11  -5   1       39.35       34.46     14.52 o
 -11  -4   1      423.08      450.87     19.25 o
 -10  -4   1       52.69       48.57      8.90 o
  -9  -4   1       97.09       86.52      7.61 o
  -8  -4   1      264.30      269.53      6.87 o
  -7  -4   1      516.66      534.49     11.47 o
  -6  -4   1     1239.44     1187.87     16.66 o
  -5  -4   1      950.36      954.79      8.00 o
  -4  -4   1        4.36       10.70      6.90 o
  -3  -4   1      138.57      171.05      8.79 o
  -2  -4   1       90.32       85.48      5.53 o
  -1  -4   1      807.10      884.87      9.05 o
   0  -4   1      643.85      675.45      7.60 o
   1  -4   1      407.68      385.26     13.67 o
   2  -4   1      211.41      194.76      6.23 o
   3  -4   1     2811.80     3092.95     16.66 o
   4  -4   1        1.69       12.43      4.68 o
   5  -4   1      187.59      170.76      6.10 o
   6  -4   1     1944.35     1903.31     16.10 o
   7  -4   1        6.49        5.23      5.70 o
   8  -4   1      105.43      117.11      7.58 o
   9  -4   1        5.03        6.32      7.62 o
  10  -4   1      111.75      102.81     13.82 o
  11  -4   1       71.36       57.28     14.70 o
 -11  -3   1      289.09      333.42     16.31 o
 -10  -3   1      300.44      314.46     10.39 o
  -9  -3   1      104.10       85.87      7.28 o
  -8  -3   1        7.45        6.00      6.84 o
  -7  -3   1      631.73      586.64     12.37 o
  -6  -3   1      405.93      428.48     10.21 o
  -5  -3   1      949.35      934.34     18.12 o
  -4  -3   1     1005.82     1021.13     10.57 o
  -3  -3   1      946.43      973.90      9.79 o
  -2  -3   1        7.68       11.09      5.58 o
  -1  -3   1     1383.89     1496.12     10.92 o
   0  -3   1       50.73       47.01      3.95 o
   1  -3   1      899.75      940.86     10.71 o
   2  -3   1        1.27        5.39      7.67 o
   3  -3   1      127.96      112.63      5.32 o
   4  -3   1     1162.94     1176.98     10.68 o
   5  -3   1     1689.41     1675.43     15.20 o
   6  -3   1      544.98      526.29     26.69 o
   7  -3   1      252.19      247.46      7.12 o
   8  -3   1        1.47        0.80      6.46 o
   9  -3   1      584.60      573.57     11.59 o
  10  -3   1      295.19      289.09     15.47 o
  11  -3   1       68.83       52.29     14.04 o
 -11  -2   1       60.41       63.42     13.79 o
 -10  -2   1      560.95      567.13     24.43 o
  -9  -2   1      197.07      189.27      8.19 o
  -8  -2   1       83.85       76.67      6.77 o
  -7  -2   1      178.71      170.84      7.02 o
  -6  -2   1      378.83      318.96      8.93 o
  -5  -2   1       90.15      107.93      5.44 o
  -4  -2   1      238.41      241.18      6.50 o
  -3  -2   1     2075.84     2326.42     13.55 o
  -2  -2   1     6396.47     7726.67     81.64 o
  -1  -2   1      482.31      495.37      5.20 o
   0  -2   1      142.47      172.15      4.10 o
   1  -2   1     6209.68     7228.99     22.81 o
   2  -2   1     2446.60     2700.70     25.87 o
   3  -2   1      208.42      226.08      3.91 o
   4  -2   1      113.31      105.15      3.32 o
   5  -2   1      117.55      108.80      4.65 o
   6  -2   1     2247.45     2280.61     12.13 o
   7  -2   1       75.26       78.21      4.20 o
   8  -2   1      139.13      131.19      6.90 o
   9  -2   1        0.57        6.85      7.20 o
  10  -2   1      388.45      387.73     16.74 o
  11  -2   1      361.85      343.77     16.95 o
 -11  -1   1      122.71      130.45     12.64 o
 -10  -1   1      101.92      115.08      7.85 o
  -9  -1   1      477.76      446.19     10.14 o
  -8  -1   1      334.86      299.27      8.43 o
  -7  -1   1     1215.60     1172.53     12.97 o
  -6  -1   1        9.21        9.61      4.71 o
  -5  -1   1     3426.36     3668.15     24.59 o
  -4  -1   1      289.22      286.85      6.61 o
  -3  -1   1      149.75      149.60      6.60 o
  -2  -1   1      569.69      654.74      6.33 o
  -1  -1   1     1913.35       -1.78      2.56 o
   1  -1   1       28.62       23.13     16.11 o
   2  -1   1        3.99        4.95      3.17 o
   3  -1   1     1111.24     1303.52      8.34 o
   4  -1   1       25.19       29.17      3.76 o
   5  -1   1      147.90      141.42      4.59 o
   6  -1   1     1151.69     1164.04     10.64 o
   7  -1   1      986.02      986.14     10.85 o
   8  -1   1       52.99       48.90      5.37 o
   9  -1   1      103.18      111.04      6.30 o
  11  -1   1      214.61      198.18     15.07 o
 -12   0   1       16.60       18.15     15.37 o
 -11   0   1      350.03      358.82     10.91 o
 -10   0   1      268.75      263.88      8.83 o
  -9   0   1     1146.00     1164.58     14.40 o
  -8   0   1       29.37       19.79      5.90 o
  -7   0   1     2209.34     2268.56     16.79 o
  -6   0   1       11.48        9.94      4.55 o
  -5   0   1        0.00        3.70      4.43 o
  -4   0   1       11.64       22.33      5.12 o
  -3   0   1      272.36      303.01      6.36 o
  -2   0   1     1927.56     2137.43     13.83 o
  -1   0   1     1937.02      307.77      4.61 o
   1   0   1     5809.00     1789.59   2918.83 o
   2   0   1     5730.38     6938.75     61.87 o
   3   0   1      537.50      592.17      9.47 o
   4   0   1      110.53      124.57      4.59 o
   5   0   1        0.39        3.74      4.09 o
   6   0   1      184.33      193.91      5.71 o
   7   0   1      141.50      142.87      6.03 o
   8   0   1      297.69      267.60     12.90 o
   9   0   1       11.70        7.77      6.14 o
  10   0   1      491.21      522.28     15.81 o
  11   0   1     1179.88     1245.84     27.03 o
 -12   1   1      100.35       85.61     14.77 o
 -11   1   1       95.88      100.28      9.10 o
 -10   1   1      155.93      158.43      8.13 o
  -9   1   1      375.51      341.60      7.24 o
  -8   1   1      857.01      868.16      9.64 o
  -7   1   1       82.05       85.75      4.42 o
  -6   1   1       24.34       21.88      4.21 o
  -5   1   1       69.11       63.01      4.49 o
  -4   1   1       64.31       69.07      5.13 o
  -3   1   1       28.57       30.30      3.85 o
  -2   1   1     1980.61     2305.07      9.57 o
  -1   1   1      226.51      225.33      3.01 o
   0   1   1    14528.16    17863.79     66.67 o
   1   1   1     3092.97     3716.38     34.11 o
   2   1   1        1.05        7.62      4.33 o
   3   1   1     1829.17     2007.86     15.58 o
   4   1   1      194.85      244.61     10.32 o
   5   1   1        6.92        2.41      4.14 o
   6   1   1       27.41       39.22      5.83 o
   7   1   1       83.46       80.97      5.31 o
   8   1   1       53.75       58.21      7.36 o
   9   1   1        3.38        7.30      5.65 o
  10   1   1       69.01       79.02      8.56 o
  11   1   1      351.45      323.83     16.27 o
 -11   2   1      101.77      111.29      9.21 o
 -10   2   1      115.98      122.11      7.92 o
  -9   2   1        0.77        1.12      7.76 o
  -8   2   1       82.40       90.24      4.82 o
  -7   2   1      458.01      446.34      6.64 o
  -6   2   1     1143.99     1215.93     16.28 o
  -5   2   1        8.44       36.80      3.36 o
  -4   2   1       43.04       26.44      3.17 o
  -3   2   1      634.05      675.24      7.67 o
  -2   2   1     4010.75     4514.94     19.18 o
  -1   2   1     1573.56     1765.88     11.91 o
   0   2   1     6911.93     8530.76     36.77 o
   1   2   1       74.88       68.94      2.95 o
   2   2   1     3478.82     3966.22     13.93 o
   3   2   1      631.29      710.35      9.05 o
   4   2   1      429.23      414.28      5.46 o
   5   2   1      751.79      678.40      7.13 o
   6   2   1      741.23      740.07      8.07 o
   7   2   1       12.17       14.99      4.46 o
   8   2   1        0.29        4.41      4.96 o
   9   2   1       62.89       72.06      7.48 o
  10   2   1       82.90       70.87      8.42 o
  11   2   1      203.66      207.13     20.10 o
 -11   3   1      271.58      280.38     12.02 o
 -10   3   1       74.89       58.86      7.95 o
  -9   3   1       35.86       28.96      6.71 o
  -8   3   1      265.91      249.66      8.24 o
  -7   3   1      247.30      238.77      8.71 o
  -6   3   1      573.32      619.53      8.86 o
  -5   3   1      869.99      915.36     10.44 o
  -4   3   1     1610.16     1643.63     12.48 o
  -3   3   1     1032.88     1107.28     20.17 o
  -2   3   1     1196.45     1332.13     10.17 o
  -1   3   1      845.03      851.93      8.15 o
   0   3   1        0.16        3.65      4.17 o
   1   3   1        0.74        0.93      3.20 o
   2   3   1     1930.43     1970.83     31.93 o
   3   3   1     2319.20     2656.63     13.19 o
   4   3   1      126.92      126.17      4.84 o
   5   3   1      382.05      356.93      5.67 o
   6   3   1      595.10      602.75      7.63 o
   7   3   1     1815.14     1829.97     16.98 o
   8   3   1      282.47      306.13     12.10 o
   9   3   1        4.60        2.93      7.58 o
  10   3   1      134.52      113.30      8.59 o
  11   3   1        1.81        2.31     15.43 o
 -11   4   1      117.64      125.98     20.50 o
 -10   4   1      267.67      242.74     20.37 o
  -9   4   1      244.93      228.90     20.75 o
  -8   4   1        0.49       -0.55     11.28 o
  -7   4   1        0.01        2.74      5.98 o
  -6   4   1      933.98      952.79     25.40 o
  -5   4   1        0.17        4.26      4.90 o
  -4   4   1      196.73      199.43     10.71 o
  -3   4   1     3885.44     4115.82     19.15 o
  -2   4   1     1692.04     1859.58     14.62 o
  -1   4   1      586.44      622.13      5.91 o
   0   4   1     3037.55     3338.57     28.27 o
   1   4   1      419.15      457.98      5.03 o
   2   4   1      322.60      392.10     14.09 o
   3   4   1      665.58      592.74      6.70 o
   4   4   1      234.53      249.64     12.41 o
   5   4   1      230.57      245.17      6.03 o
   6   4   1      718.48      628.15      7.72 o
   7   4   1       64.23       79.03      4.85 o
   8   4   1      270.45      282.24      6.98 o
   9   4   1        0.05        5.17     13.10 o
  10   4   1      104.61      109.31     14.02 o
 -11   5   1      283.09      297.37     40.65 o
 -10   5   1       33.49       27.02      8.87 o
  -9   5   1      101.67      102.34      7.66 o
  -8   5   1     1354.38     1390.28     16.63 o
  -7   5   1        0.75        2.77      6.13 o
  -6   5   1     1061.41     1091.33     13.28 o
  -5   5   1      139.92      118.72      6.25 o
  -4   5   1      532.93      476.39     15.76 o
  -3   5   1       25.14       21.55      2.62 o
  -2   5   1      231.03      221.87      4.23 o
  -1   5   1     4048.94     4451.80     19.08 o
   0   5   1      424.17      446.30      7.25 o
   1   5   1      413.01      429.82      7.61 o
   2   5   1        8.67        7.47      2.47 o
   3   5   1       66.73       62.69      6.81 o
   4   5   1      744.58      720.73      8.05 o
   5   5   1      273.03      258.66      7.22 o
   6   5   1      202.09      202.40      6.06 o
   7   5   1     3154.78     3189.52     17.92 o
   8   5   1      536.20      567.21     28.62 o
   9   5   1      122.54      123.10     13.40 o
  10   5   1       27.78       37.01     14.99 o
 -11   6   1      400.98      396.27     12.12 o
 -10   6   1        5.03        2.92      9.27 o
  -9   6   1       34.09       22.66      8.06 o
  -8   6   1       41.30       36.35      7.33 o
  -7   6   1     1427.63     1503.02     41.86 o
  -6   6   1       70.31       58.18      7.69 o
  -5   6   1      156.59      153.11      8.18 o
  -4   6   1       96.41       88.27      5.71 o
  -3   6   1     1389.92     1431.20      8.94 o
  -2   6   1        0.01       -0.08      3.08 o
  -1   6   1       54.90       59.21      4.69 o
   0   6   1      564.62      564.78      8.53 o
   1   6   1      908.08      847.90     21.37 o
   2   6   1       58.57       73.12      5.43 o
   3   6   1      280.61      224.28     12.25 o
   4   6   1      118.13       97.56      7.55 o
   5   6   1     1775.12     1799.39     12.96 o
   6   6   1        1.24        3.56      9.77 o
   7   6   1      678.79      718.54     12.85 o
   8   6   1       60.13       80.63      7.84 o
   9   6   1      262.80      228.00     15.72 o
  10   6   1        0.72       -0.61     16.96 o
 -10   7   1      111.10      119.34      9.77 o
  -9   7   1       18.11       17.39      8.68 o
  -8   7   1      527.66      528.74     13.07 o
  -7   7   1      198.63      182.82      8.30 o
  -6   7   1     2080.88     2093.68     19.77 o
  -5   7   1        2.06        3.41      5.81 o
  -4   7   1     1704.91     1659.03     16.46 o
  -3   7   1      512.81      479.21      8.02 o
  -2   7   1     1978.24     2042.36     12.36 o
  -1   7   1      548.67      611.97      9.00 o
   0   7   1       35.93       32.58      5.03 o
   1   7   1       15.46       13.16      5.59 o
   2   7   1     1122.01     1123.31     18.18 o
   3   7   1       33.35       29.84      5.66 o
   4   7   1      828.49      817.67     13.28 o
   5   7   1        0.57        2.08      9.81 o
   6   7   1      641.42      648.60     19.49 o
   7   7   1        6.22       11.73      8.01 o
   8   7   1      153.28      147.82     14.49 o
   9   7   1      196.62      211.72     17.09 o
 -10   8   1      308.31      312.53     19.25 o
  -9   8   1        0.63       -7.62      9.61 o
  -8   8   1       25.76       25.01      8.67 o
  -7   8   1      198.25      196.99     12.88 o
  -6   8   1      785.52      813.23     13.93 o
  -5   8   1      239.57      248.09      8.66 o
  -4   8   1     1620.57     1677.79     17.95 o
  -3   8   1      529.44      473.93      8.68 o
  -2   8   1       25.42       17.49      4.08 o
  -1   8   1       31.07       28.60      5.25 o
   0   8   1        3.37        0.14      5.05 o
   1   8   1      477.18      490.71     10.15 o
   2   8   1     1308.75     1333.76     25.09 o
   3   8   1      129.79      122.14     10.33 o
   4   8   1      787.30      784.37     15.46 o
   5   8   1      446.04      463.50     17.64 o
   6   8   1      425.69      381.44     16.53 o
   7   8   1      620.28      583.99     20.66 o
   8   8   1        0.05       -4.08     15.93 o
   9   8   1       40.12       45.67     16.45 o
  -9   9   1       18.39       15.63     10.26 o
  -8   9   1        1.43        3.67      8.99 o
  -7   9   1        2.31        2.37      8.28 o
  -6   9   1      344.79      346.39     10.78 o
  -5   9   1      115.19      124.57      7.93 o
  -4   9   1       17.58        6.28      7.01 o
  -3   9   1        0.13        1.48      4.29 o
  -2   9   1      266.38      229.47      6.81 o
  -1   9   1      236.66      248.84     12.58 o
   0   9   1      200.71      178.57      7.49 o
   1   9   1        4.91        5.13      6.13 o
   2   9   1      190.78      172.07      8.12 o
   3   9   1     1215.18     1190.99     37.50 o
   4   9   1      626.24      595.83     13.31 o
   5   9   1        0.33       -3.62     11.58 o
   6   9   1      656.72      665.89     21.48 o
   7   9   1      329.26      354.01     18.48 o
   8   9   1        4.60       12.31     17.52 o
  -8  10   1       66.79       57.94     10.26 o
  -7  10   1       30.31       24.30      9.09 o
  -6  10   1       75.59       74.92     14.88 o
  -5  10   1      804.97      832.87     16.02 o
  -4  10   1     1079.74     1097.74     33.20 o
  -3  10   1        2.97       -0.44      9.75 o
  -2  10   1       40.29       22.20      6.13 o
  -1  10   1      120.65      124.58      7.02 o
   0  10   1      406.85      447.02     18.55 o
   1  10   1      453.82      401.14     10.60 o
   2  10   1       65.56       70.53      7.11 o
   3  10   1      287.08      301.97     10.62 o
   4  10   1       59.12       62.38      8.50 o
   5  10   1       15.54       10.68     14.52 o
   6  10   1       64.78       55.31     15.66 o
   7  10   1       15.62       23.14     16.96 o
  -7  11   1        0.30       -0.06      9.97 o
  -6  11   1       76.30       81.07      9.98 o
  -5  11   1      242.63      247.45     10.97 o
  -4  11   1        0.06       -1.55     13.03 o
  -3  11   1        1.79        2.27     11.67 o
  -2  11   1      146.12      147.60     12.67 o
  -1  11   1      218.13      209.18     12.35 o
   0  11   1        4.36        7.36      7.68 o
   1  11   1      880.88      881.85     15.16 o
   2  11   1        1.44        1.42      8.44 o
   3  11   1      357.35      327.80     11.18 o
   4  11   1       54.24       65.65      9.48 o
   5  11   1       50.28       49.41     14.57 o
   6  11   1      159.40      169.12     16.42 o
  -6  12   1       34.35       38.40     10.66 o
  -5  12   1      155.14      132.67     13.82 o
  -4  12   1      428.15      468.67     19.48 o
  -3  12   1       10.47        1.55     13.87 o
  -2  12   1       65.14       64.62     12.68 o
  -1  12   1       11.95       24.03     13.67 o
   0  12   1      636.55      684.33     13.82 o
   1  12   1      463.68      582.33     71.66 o
   2  12   1      167.85      200.86      9.90 o
   3  12   1       10.03        9.33     10.22 o
   4  12   1       69.81       80.45     11.55 o
  -4  13   1       55.24       53.98     16.52 o
  -3  13   1       24.30       30.48     14.72 o
  -2  13   1       93.96       65.51     14.19 o
  -1  13   1        0.02       -6.87     15.64 o
   0  13   1       15.34       18.99     14.79 o
   1  13   1      338.35      347.57     19.30 o
   2  13   1      152.34      183.77     15.72 o
  -2 -14   2        2.11       -3.55     11.77 o
  -1 -14   2       18.57        7.78     15.41 o
   0 -14   2       80.79       87.26     15.18 o
   1 -14   2      232.99      224.26     17.18 o
   2 -14   2      295.78      287.14     17.07 o
   3 -14   2       24.41       21.53     15.53 o
  -4 -13   2        1.89        6.84     11.60 o
  -3 -13   2        2.24        4.27     10.46 o
  -2 -13   2      455.75      492.60     13.22 o
  -1 -13   2      110.03       94.96      9.70 o
   0 -13   2        1.85       -1.61     13.00 o
   1 -13   2      438.10      441.97     18.92 o
   2 -13   2       13.60       13.37     13.14 o
   3 -13   2      682.84      778.89     23.61 o
   4 -13   2       17.84       19.73     14.99 o
   5 -13   2        9.41       20.95     15.77 o
  -6 -12   2       18.06       20.15     11.82 o
  -5 -12   2       24.30       25.07     10.68 o
  -4 -12   2       41.03       45.60     10.07 o
  -3 -12   2       66.26       52.40      8.90 o
  -2 -12   2       43.84       32.83      8.49 o
  -1 -12   2       84.10       85.60      8.05 o
   0 -12   2       62.89       51.32     10.76 o
   1 -12   2        0.27       10.41     10.81 o
   2 -12   2     1261.51     1352.65     27.37 o
   3 -12   2      163.15      155.35     13.79 o
   4 -12   2      194.48      186.41     15.14 o
   5 -12   2       32.38       32.51     13.93 o
   6 -12   2      262.77      246.55     16.68 o
  -7 -11   2       13.72       20.62     15.89 o
  -6 -11   2       55.47       48.44     14.55 o
  -5 -11   2      341.12      359.15     24.57 o
  -4 -11   2      441.88      452.82     12.45 o
  -3 -11   2      152.33      146.31     10.10 o
  -2 -11   2       59.82       43.29      7.66 o
  -1 -11   2       30.86       23.03     10.72 o
   0 -11   2       24.92       13.56      7.15 o
   1 -11   2      100.99      112.89      9.41 o
   2 -11   2       29.73       21.32     11.38 o
   3 -11   2     1825.99     1904.81     30.97 o
   4 -11   2       22.43       13.80     11.88 o
   5 -11   2      191.33      195.22     13.73 o
   6 -11   2       16.50       10.78     13.93 o
   7 -11   2        0.60        8.05     10.36 o
  -8 -10   2      195.27      221.48     16.79 o
  -7 -10   2       78.03       53.06     14.58 o
  -6 -10   2       30.81       32.17     13.27 o
  -5 -10   2       13.92       15.49      8.40 o
  -4 -10   2        4.99        4.42      8.18 o
  -3 -10   2      571.52      594.87     18.36 o
  -2 -10   2       11.82        1.63      7.21 o
  -1 -10   2       24.88       23.85      6.89 o
   0 -10   2       11.43       11.13      5.85 o
   1 -10   2      204.36      186.14      6.97 o
   2 -10   2      595.56      558.21      9.19 o
   3 -10   2       30.83       42.52     10.70 o
   4 -10   2      132.13      136.68     11.51 o
   5 -10   2      987.53      979.57     23.12 o
   6 -10   2      291.99      233.83     32.01 o
   7 -10   2     1107.87     1171.99     18.26 o
   8 -10   2        7.23       15.51     10.07 o
  -9  -9   2       15.71       17.55     13.48 o
  -8  -9   2      277.45      274.22     12.70 o
  -7  -9   2      273.73      273.65     16.68 o
  -6  -9   2      108.52      112.69     13.24 o
  -5  -9   2      256.59      265.69     16.56 o
  -4  -9   2       94.05       94.20      7.34 o
  -3  -9   2        1.74       -2.35      6.39 o
  -2  -9   2      609.22      599.12     13.46 o
  -1  -9   2      339.97      335.01     12.80 o
   0  -9   2       23.86       13.77      5.77 o
   1  -9   2      287.67      285.30      7.40 o
   2  -9   2      304.18      310.02     13.21 o
   3  -9   2      187.03      171.18     10.96 o
   4  -9   2      104.45      100.45     10.01 o
   5  -9   2      396.38      431.33     11.02 o
   6  -9   2        4.46        5.52      7.75 o
   7  -9   2      322.67      330.61     20.05 o
   8  -9   2     1079.69     1161.42     45.21 o
   9  -9   2       10.53       11.35     10.57 o
  -9  -8   2      307.05      328.46     17.28 o
  -8  -8   2       12.47       12.73      9.25 o
  -7  -8   2      166.00      125.24     14.22 o
  -6  -8   2       22.16        7.01     12.76 o
  -5  -8   2      164.74      160.61      9.81 o
  -4  -8   2      515.50      495.99     10.70 o
  -3  -8   2     3153.42     3200.06     22.84 o
  -2  -8   2      157.40      147.56      6.91 o
  -1  -8   2      180.43      177.43      8.26 o
   0  -8   2      245.13      217.87     11.15 o
   1  -8   2      449.38      407.48      7.71 o
   2  -8   2       38.77       38.12      4.13 o
   3  -8   2      678.56      647.11     16.16 o
   4  -8   2      186.79      158.60     17.57 o
   5  -8   2       23.32       24.44      6.92 o
   6  -8   2      617.98      570.83     12.09 o
   7  -8   2      160.28      152.08     14.01 o
   8  -8   2       27.28       31.94      8.63 o
   9  -8   2      678.22      769.99     35.52 o
  10  -8   2       35.87       23.58     11.01 o
 -10  -7   2      368.76      405.57     19.74 o
  -9  -7   2      186.64      203.99     10.64 o
  -8  -7   2       10.33        7.77      8.62 o
  -7  -7   2        0.41        0.90      7.86 o
  -6  -7   2      114.37       88.87     11.14 o
  -5  -7   2     2419.27     2526.05     69.14 o
  -4  -7   2       80.48       84.28      9.84 o
  -3  -7   2      491.73      496.35      9.40 o
  -2  -7   2     1815.36     1817.90     43.80 o
  -1  -7   2     1688.63     1661.07     26.76 o
   0  -7   2      379.86      431.57     26.81 o
   1  -7   2       46.88       45.68      4.27 o
   2  -7   2     2055.54     2181.24     13.19 o
   3  -7   2     1618.10     1645.92     45.52 o
   4  -7   2       31.85       34.12      6.40 o
   5  -7   2       84.84      104.65      6.45 o
   6  -7   2        3.89       -3.72      6.65 o
   7  -7   2       23.39       22.43      7.27 o
   8  -7   2     1041.43     1079.15     16.01 o
   9  -7   2       45.71       42.93      8.57 o
  10  -7   2     1027.09     1071.29     26.53 o
 -10  -6   2      105.26       95.61     10.16 o
  -9  -6   2      270.30      285.75     10.90 o
  -8  -6   2      157.29      148.96     11.89 o
  -7  -6   2      222.50      201.83     11.33 o
  -6  -6   2       38.78       48.34     10.41 o
  -5  -6   2      170.33      152.69     11.05 o
  -4  -6   2     1125.74     1162.57     18.40 o
  -3  -6   2      104.11       89.18      6.17 o
  -2  -6   2      817.71      759.98      9.95 o
  -1  -6   2     1537.10     1527.67     11.91 o
   0  -6   2       22.00       13.97      4.02 o
   1  -6   2      207.26      196.99      5.18 o
   2  -6   2      977.24      991.18      9.41 o
   3  -6   2        0.66       -3.54      5.42 o
   4  -6   2     1533.01     1578.21     14.79 o
   5  -6   2      325.22      336.39     13.83 o
   6  -6   2      552.35      546.54     11.09 o
   7  -6   2       11.89       13.38      6.57 o
   8  -6   2      601.24      564.48     18.39 o
   9  -6   2      428.81      453.59     20.66 o
  10  -6   2      151.31      119.64     14.16 o
 -11  -5   2      177.71      183.13     10.94 o
 -10  -5   2       18.45       22.02     13.75 o
  -9  -5   2      420.97      416.76     11.59 o
  -8  -5   2      390.34      387.37     10.79 o
  -7  -5   2      547.46      542.51      7.78 o
  -6  -5   2      335.93      310.54      8.73 o
  -5  -5   2     2865.75     2886.22     17.90 o
  -4  -5   2      356.25      337.94      7.60 o
  -3  -5   2     2105.85     2110.31     15.02 o
  -2  -5   2      755.77      850.25     24.08 o
  -1  -5   2     2257.33     2424.73     14.57 o
   0  -5   2      593.39      617.28      7.84 o
   1  -5   2      246.14      221.70     10.38 o
   2  -5   2      627.04      663.06      5.47 o
   3  -5   2     2053.67     2163.06     19.27 o
   4  -5   2      151.76      154.58      5.76 o
   5  -5   2      354.06      327.07     12.75 o
   6  -5   2      112.63       97.29      9.74 o
   7  -5   2        0.12       -0.97      6.63 o
   8  -5   2       12.37       10.73      6.88 o
   9  -5   2       15.67       15.75      8.08 o
  10  -5   2       53.92       46.55     13.15 o
  11  -5   2      242.20      235.44     16.25 o
 -11  -4   2       31.85       24.92     10.61 o
 -10  -4   2      169.80      165.46     13.49 o
  -9  -4   2      326.75      324.83     10.39 o
  -8  -4   2      121.41      103.01      7.81 o
  -7  -4   2      287.02      268.21     22.37 o
  -6  -4   2      122.05      155.32      7.20 o
  -5  -4   2      397.70      478.92      9.08 o
  -4  -4   2     2802.39     2933.62     26.80 o
  -3  -4   2     1683.39     1672.59     12.66 o
  -2  -4   2     1071.02     1085.13     10.11 o
  -1  -4   2      488.60      503.70      8.71 o
   0  -4   2      366.44      369.01      6.25 o
   1  -4   2      570.06      563.82      6.31 o
   2  -4   2      256.28      259.05      6.30 o
   3  -4   2      467.33      417.10      7.07 o
   4  -4   2      996.35      955.16     10.29 o
   5  -4   2     1255.72     1261.17     12.35 o
   6  -4   2      389.15      423.97     15.22 o
   7  -4   2      192.47      168.74      7.10 o
   8  -4   2      113.95      111.37      8.47 o
   9  -4   2       69.31       65.72      7.28 o
  10  -4   2       23.21        8.56     12.89 o
  11  -4   2      106.08       96.94     15.54 o
 -11  -3   2      352.42      400.73     21.01 o
 -10  -3   2      612.96      611.73     19.03 o
  -9  -3   2      177.54      173.01      8.46 o
  -8  -3   2      558.83      581.53     11.53 o
  -7  -3   2       87.90       92.57      6.80 o
  -6  -3   2      877.30      783.57     11.36 o
  -5  -3   2     1767.19     1940.53     55.27 o
  -4  -3   2      756.97      791.93     12.37 o
  -3  -3   2      649.68      688.60     25.03 o
  -2  -3   2     5167.96     5787.81     18.74 o
  -1  -3   2        0.94        4.79      3.08 o
   0  -3   2      586.21      606.06      6.33 o
   1  -3   2      434.63      455.81     10.34 o
   2  -3   2     8457.28     9787.97     80.84 o
   3  -3   2       54.85       78.97      6.73 o
   4  -3   2       34.79       28.08      2.60 o
   5  -3   2      579.82      562.41      6.97 o
   6  -3   2     2278.82     2332.39     11.98 o
   7  -3   2      139.36      142.81     10.58 o
   8  -3   2        0.33        2.54      6.15 o
   9  -3   2       93.53       84.45      7.40 o
  10  -3   2        2.34        0.22     12.65 o
  11  -3   2       18.82       15.22     14.72 o
 -11  -2   2       68.91       67.62     13.17 o
 -10  -2   2       51.20       60.88      8.15 o
  -9  -2   2      121.07      119.33      7.59 o
  -8  -2   2      947.61      926.17     25.33 o
  -7  -2   2      578.97      598.18     10.39 o
  -6  -2   2       61.42       63.14      5.71 o
  -5  -2   2     1674.69     1750.21     14.34 o
  -4  -2   2     1208.45     1342.04     11.84 o
  -3  -2   2     2112.31     2218.55     17.90 o
  -2  -2   2        1.13        3.55      4.55 o
  -1  -2   2     5666.29     6885.14     18.68 o
   0  -2   2      840.42      934.94      8.76 o
   1  -2   2    14460.46    17541.40    113.05 o
   2  -2   2    13883.42    16987.42    105.93 o
   3  -2   2      606.27      658.91     13.05 o
   4  -2   2     3276.05     3648.95     41.81 o
   5  -2   2      983.04     1074.05     10.52 o
   6  -2   2      277.73      251.21      5.65 o
   7  -2   2      263.44      248.76      9.13 o
   8  -2   2      818.65      862.22     19.63 o
   9  -2   2      430.44      437.27     17.09 o
  10  -2   2       93.53      107.17     13.02 o
  11  -2   2      127.98      149.50     10.56 o
 -12  -1   2       88.36      101.98     15.28 o
 -11  -1   2       26.47       31.85      9.10 o
 -10  -1   2      838.31      830.79     14.07 o
  -9  -1   2     1218.99     1279.73     17.93 o
  -8  -1   2      811.69      857.71     33.34 o
  -7  -1   2     1843.09     1854.65     16.24 o
  -6  -1   2       37.95       56.62      8.83 o
  -5  -1   2        7.98        6.27      5.23 o
  -4  -1   2      493.05      504.79     12.73 o
  -3  -1   2       64.98       71.33      6.44 o
  -2  -1   2    11354.88    13986.42    147.42 o
  -1  -1   2     1290.55     1476.91     16.78 o
   0  -1   2      981.33     1048.75     60.39 o
   1  -1   2       95.80       69.34      3.57 o
   2  -1   2     5233.18     6193.21     52.13 o
   3  -1   2     1143.44     1212.55      7.74 o
   4  -1   2     1895.20     2012.03     41.31 o
   5  -1   2       20.07       31.39      7.60 o
   6  -1   2     1197.20     1231.21     10.74 o
   7  -1   2     1549.80     1648.66     13.47 o
   8  -1   2      195.10      210.91      6.50 o
   9  -1   2       27.76       36.74      8.93 o
  10  -1   2       81.37       78.27     13.56 o
  11  -1   2      158.47      174.87     13.94 o
 -12   0   2        3.16        5.68     15.02 o
 -11   0   2       62.73       56.64      8.82 o
 -10   0   2      178.94      178.67      6.64 o
  -9   0   2       81.10       85.55      8.00 o
  -8   0   2     3324.38     3351.91     38.77 o
  -7   0   2      546.92      609.40     28.92 o
  -6   0   2      479.73      466.69     15.36 o
  -5   0   2       64.64       60.14      5.07 o
  -4   0   2      120.61      109.80     24.61 o
  -3   0   2     3699.98     4223.75     24.04 o
  -2   0   2     1162.89     1345.46     48.03 o
  -1   0   2      464.54      477.09      4.69 o
   0   0   2      768.59      879.90      4.86 o
   1   0   2       12.29       14.28      3.81 o
   2   0   2    12086.72    14819.75     37.88 o
   3   0   2     4306.31     4862.32     49.10 o
   4   0   2     1583.96     1680.71      8.88 o
   5   0   2     1127.61     1225.63     15.56 o
   6   0   2       29.70       31.68      4.16 o
   7   0   2      682.41      676.41     10.56 o
   8   0   2       61.63       52.55      5.01 o
   9   0   2      242.54      241.38     14.54 o
  10   0   2      499.83      514.22     18.45 o
  11   0   2      199.30      192.54     14.26 o
 -12   1   2      263.22      280.17     15.55 o
 -11   1   2        0.44        2.92      8.86 o
 -10   1   2        3.56       -0.87      7.54 o
  -9   1   2      280.69      270.28      9.46 o
  -8   1   2       20.22       18.37      4.70 o
  -7   1   2     2474.19     2591.16     14.44 o
  -6   1   2       19.19       15.05      3.81 o
  -5   1   2        3.51        5.67      3.53 o
  -4   1   2        8.09        5.51      4.15 o
  -3   1   2     8084.44     9574.17     94.49 o
  -2   1   2     1903.32     2159.01     11.57 o
  -1   1   2      179.50      205.83      3.35 o
   0   1   2      259.57      304.93      2.93 o
   1   1   2      540.93      552.55     15.09 o
   2   1   2     1229.21     1340.57     10.47 o
   3   1   2     3470.29     4042.56     16.27 o
   4   1   2     1910.91     2009.51     11.27 o
   5   1   2     1433.40     1508.94      9.65 o
   6   1   2       32.88       29.32      3.76 o
   7   1   2      111.17      101.18      4.64 o
   8   1   2      229.53      241.01      6.30 o
   9   1   2       11.04       16.10      7.49 o
  10   1   2       84.82       60.25      9.00 o
  11   1   2      408.15      370.65     16.70 o
 -12   2   2        0.61       -2.32     15.42 o
 -11   2   2        0.05        5.64      9.25 o
 -10   2   2       18.48       16.79      7.56 o
  -9   2   2      107.33       83.24      6.74 o
  -8   2   2     2099.87     2192.62     14.03 o
  -7   2   2       10.23        4.12      4.31 o
  -6   2   2     2141.27     2223.54     12.94 o
  -5   2   2       42.15       38.42      5.40 o
  -4   2   2     1176.87     1307.25     25.09 o
  -3   2   2      901.53      920.35     19.77 o
  -2   2   2      555.86      615.30      6.77 o
  -1   2   2      182.38      183.52      3.36 o
   0   2   2     3788.77     4322.41     23.01 o
   1   2   2     1510.83     1619.89     20.77 o
   2   2   2     1091.27     1057.41      8.99 o
   3   2   2     1226.08     1270.23     10.46 o
   4   2   2        0.97        9.80      3.40 o
   5   2   2        0.88       -1.58      3.64 o
   6   2   2      903.76      962.32      8.95 o
   7   2   2        5.72        7.28      4.39 o
   8   2   2     1001.95     1033.33     19.92 o
   9   2   2      547.10      557.18     21.40 o
  10   2   2      185.95      161.60      8.87 o
  11   2   2       33.67       36.14     10.78 o
 -11   3   2       72.18       69.29     17.55 o
 -10   3   2      141.71      140.87      8.04 o
  -9   3   2      267.26      224.60     18.21 o
  -8   3   2       28.30       14.67      6.15 o
  -7   3   2      930.26      905.40     19.18 o
  -6   3   2      265.95      263.20      5.33 o
  -5   3   2       18.82       16.09      4.71 o
  -4   3   2       72.24      100.09      5.02 o
  -3   3   2     2812.55     3046.06     15.35 o
  -2   3   2     3820.32     4183.92     40.78 o
  -1   3   2     1692.04     1793.08     20.73 o
   0   3   2     1018.87     1045.89      7.43 o
   1   3   2      706.48      745.99      6.47 o
   2   3   2      928.73     1025.47     14.56 o
   3   3   2       15.58       36.51      4.04 o
   4   3   2      146.40      164.03      8.63 o
   5   3   2      569.41      530.68     10.03 o
   6   3   2      206.66      187.71      5.60 o
   7   3   2        7.50        1.88      4.65 o
   8   3   2       24.95       26.23      8.84 o
   9   3   2      125.33      119.08      8.04 o
  10   3   2        4.16        6.73     13.30 o
 -11   4   2      692.43      645.46     44.82 o
 -10   4   2      104.12      109.25      9.07 o
  -9   4   2      105.36      101.88     14.40 o
  -8   4   2      280.79      275.59     13.94 o
  -7   4   2        0.87        0.93      5.56 o
  -6   4   2      221.78      212.96      4.54 o
  -5   4   2       84.62       69.73     11.76 o
  -4   4   2      251.10      277.69      6.72 o
  -3   4   2      845.60      842.57      9.60 o
  -2   4   2     1062.21     1121.24     18.75 o
  -1   4   2     2422.47     2440.15     11.26 o
   0   4   2     2540.65     2968.25     30.23 o
   1   4   2       19.38       25.60      3.22 o
   2   4   2     3983.45     4630.56     33.66 o
   3   4   2       35.46       40.57      3.90 o
   4   4   2      107.12       89.65      4.60 o
   5   4   2      230.02      212.82      6.40 o
   6   4   2       75.51       70.34      4.35 o
   7   4   2     1415.25     1424.09     24.13 o
   8   4   2     1018.30     1111.77     19.88 o
   9   4   2      261.43      264.50     15.31 o
  10   4   2      468.51      509.22     20.05 o
 -11   5   2       76.60      105.30     10.41 o
 -10   5   2        0.01        1.23      8.85 o
  -9   5   2      293.82      277.45      9.72 o
  -8   5   2       18.23       14.80      6.82 o
  -7   5   2       89.11       79.99      6.31 o
  -6   5   2      151.47      139.56     11.26 o
  -5   5   2       10.97       10.35      5.21 o
  -4   5   2      320.20      314.01      7.33 o
  -3   5   2     1341.54     1389.72     21.02 o
  -2   5   2     2063.22     2163.90     11.29 o
  -1   5   2      106.66      118.27      3.90 o
   0   5   2     5624.25     6028.97     67.78 o
   1   5   2        0.04        0.82      3.41 o
   2   5   2        0.24       -0.35      3.12 o
   3   5   2      381.45      379.98      5.76 o
   4   5   2      371.27      358.36      6.85 o
   5   5   2      466.14      431.23      7.99 o
   6   5   2      286.04      248.94      6.59 o
   7   5   2       20.88       19.58      5.08 o
   8   5   2      851.01      894.58     22.99 o
   9   5   2      110.35      108.89     14.11 o
  10   5   2        0.03        3.57     15.63 o
 -11   6   2      577.59      575.88     38.22 o
 -10   6   2      440.79      437.43     12.19 o
  -9   6   2        7.08        8.07      8.21 o
  -8   6   2      663.37      653.62     29.72 o
  -7   6   2       78.31       68.95      9.23 o
  -6   6   2      586.25      594.59     11.40 o
  -5   6   2      118.69      135.61      7.52 o
  -4   6   2      417.39      439.95      9.97 o
  -3   6   2        6.63        8.34      3.33 o
  -2   6   2      992.48     1042.10     15.01 o
  -1   6   2      839.08      714.77      7.78 o
   0   6   2        0.76        0.04      4.65 o
   1   6   2      222.86      191.26      6.52 o
   2   6   2      191.16      217.09      6.45 o
   3   6   2      186.56      167.56      5.81 o
   4   6   2     2052.33     2137.04     18.97 o
   5   6   2      332.20      295.20      6.79 o
   6   6   2      646.84      669.26     19.57 o
   7   6   2      525.82      550.81     19.33 o
   8   6   2      848.73      805.10     23.22 o
   9   6   2       25.84       35.31     16.46 o
 -10   7   2      106.39      100.04      9.86 o
  -9   7   2        2.56        2.97      9.03 o
  -8   7   2        0.39        3.35      7.61 o
  -7   7   2     1996.00     2077.39     54.18 o
  -6   7   2       13.13       11.04      6.55 o
  -5   7   2     1238.22     1264.13     15.37 o
  -4   7   2      428.98      427.35     11.79 o
  -3   7   2        4.38        2.18      3.92 o
  -2   7   2       22.13       24.41      3.74 o
  -1   7   2      133.54      120.30     17.32 o
   0   7   2     1011.82     1023.06     12.41 o
   1   7   2      544.31      489.50     12.25 o
   2   7   2      150.47      132.01      6.73 o
   3   7   2       27.29       18.69      3.93 o
   4   7   2      294.51      282.93     13.32 o
   5   7   2     1413.01     1517.13     27.18 o
   6   7   2       38.57       10.46     11.25 o
   7   7   2      140.40      139.60     14.02 o
   8   7   2      175.76      184.25     14.80 o
   9   7   2      249.70      277.91     18.22 o
 -10   8   2       37.51       32.03     10.68 o
  -9   8   2       11.22       10.60      9.84 o
  -8   8   2      686.92      735.49     14.92 o
  -7   8   2      140.82      145.97      8.42 o
  -6   8   2      618.27      636.36     20.59 o
  -5   8   2     1198.66     1263.85     16.23 o
  -4   8   2      374.11      342.43      9.41 o
  -3   8   2        3.66        5.51      4.26 o
  -2   8   2        5.16        3.41      4.41 o
  -1   8   2        1.06        5.99      5.56 o
   0   8   2       37.03       36.81      6.19 o
   1   8   2      148.70      129.46      8.93 o
   2   8   2        6.63       11.15      6.45 o
   3   8   2      384.18      361.73     10.32 o
   4   8   2      295.50      293.89     13.62 o
   5   8   2      171.04      161.75     13.68 o
   6   8   2     1016.68     1033.85     25.63 o
   7   8   2        5.09       15.78     14.11 o
   8   8   2      135.02      112.89     16.76 o
  -9   9   2       10.95        7.67     10.30 o
  -8   9   2       21.03       32.25      9.08 o
  -7   9   2      924.19     1007.49     32.07 o
  -6   9   2      221.54      221.78      9.50 o
  -5   9   2      465.44      478.26     38.08 o
  -4   9   2      963.17     1003.07     15.25 o
  -3   9   2      187.93      188.81      5.70 o
  -2   9   2      288.54      297.27      6.85 o
  -1   9   2      287.04      312.33      8.61 o
   0   9   2      213.44      192.01      7.86 o
   1   9   2        0.36       -0.37      6.82 o
   2   9   2       44.89       32.47     10.62 o
   3   9   2      173.83      164.44     10.14 o
   4   9   2      233.94      242.49     10.40 o
   5   9   2      333.15      343.49     16.97 o
   6   9   2       31.95       52.16     14.94 o
   7   9   2      787.95      878.17     26.07 o
  -8  10   2      106.42       79.74     10.50 o
  -7  10   2      293.62      293.90     11.18 o
  -6  10   2      806.78      864.98     16.02 o
  -5  10   2      275.29      282.51     25.35 o
  -4  10   2      535.38      573.52     13.19 o
  -3  10   2       40.39       32.56      7.42 o
  -2  10   2       33.37       28.62      6.24 o
  -1  10   2      253.55      273.74      8.54 o
   0  10   2      285.17      249.28      8.77 o
   1  10   2       17.12       16.04      7.13 o
   2  10   2       46.87       45.66      8.08 o
   3  10   2       22.76       16.68      9.37 o
   4  10   2        0.06       10.58      9.05 o
   5  10   2       35.44       21.80     15.03 o
   6  10   2      462.09      469.37     21.03 o
  -7  11   2       20.69       14.92     10.47 o
  -6  11   2      184.56      194.09     10.35 o
  -5  11   2      359.22      378.84     21.63 o
  -4  11   2      331.57      354.78     30.25 o
  -3  11   2       23.31       26.33     12.08 o
  -2  11   2      274.35      283.37     14.91 o
  -1  11   2       14.74       11.19      7.84 o
   0  11   2     1049.06     1164.02     16.82 o
   1  11   2      579.05      554.55     17.70 o
   2  11   2       13.00       16.36      8.68 o
   3  11   2       85.77       69.72      9.64 o
   4  11   2        0.21        6.68     10.72 o
   5  11   2       12.94       12.46     15.22 o
  -6  12   2        8.83        6.32     11.67 o
  -5  12   2       73.73       73.09     10.41 o
  -4  12   2      136.09      136.66     14.72 o
  -3  12   2       28.75       47.02     14.49 o
  -2  12   2      167.46      135.05     13.35 o
  -1  12   2       99.25       85.47     13.86 o
   0  12   2      320.19      337.03     29.54 o
   1  12   2     1133.25     1293.00     19.26 o
   2  12   2      245.86      250.99     12.88 o
   3  12   2        2.44       -0.16     11.03 o
   4  12   2       49.62       73.92     12.19 o
  -3  13   2       75.73       73.37     16.06 o
  -2  13   2       20.59       14.83     16.12 o
  -1  13   2       95.84       87.99     14.61 o
   0  13   2      154.23      171.61     16.83 o
   1  13   2      287.60      315.23     11.80 o
  -2 -14   3       51.00       36.55     10.90 o
  -1 -14   3        0.14      -12.36     16.49 o
   0 -14   3      153.21      151.20     16.01 o
   1 -14   3       73.28      107.25     16.00 o
   2 -14   3        8.07       16.50     15.63 o
   3 -14   3       20.84       17.60     17.54 o
  -4 -13   3       61.07       55.35     11.96 o
  -3 -13   3      237.20      256.40     13.10 o
  -2 -13   3       11.29        2.82      9.98 o
  -1 -13   3       90.15       81.64      9.34 o
   0 -13   3        3.61       19.96     13.18 o
   1 -13   3      372.60      356.13     17.01 o
   2 -13   3      748.25      809.26     23.38 o
   3 -13   3       38.91       38.08     14.08 o
   4 -13   3       44.70       43.12     16.03 o
   5 -13   3       42.39       62.51     16.48 o
  -6 -12   3       98.20      102.62     24.96 o
  -5 -12   3      567.35      663.59     19.69 o
  -4 -12   3        4.16        6.34      9.53 o
  -3 -12   3        0.84       -5.27      9.15 o
  -2 -12   3      270.16      254.18     13.25 o
  -1 -12   3      102.80       83.99      8.03 o
   0 -12   3      397.03      405.42     19.02 o
   1 -12   3        1.98       -6.42     10.87 o
   2 -12   3       16.52       22.64     12.42 o
   3 -12   3      782.46      856.67     23.06 o
   4 -12   3      172.41      162.94     14.81 o
   5 -12   3       29.49       44.01     14.26 o
   6 -12   3      194.85      205.65     15.77 o
  -7 -11   3      239.46      230.92     17.75 o
  -6 -11   3      270.16      253.78     11.20 o
  -5 -11   3       23.41       32.25      9.34 o
  -4 -11   3      353.98      360.47     25.83 o
  -3 -11   3       43.03       45.74      8.01 o
  -2 -11   3       55.05       46.64      7.98 o
  -1 -11   3      403.90      428.35     10.64 o
   0 -11   3       53.82       46.46      6.89 o
   1 -11   3      148.47      152.37      7.01 o
   2 -11   3      356.36      365.06     15.37 o
   3 -11   3       49.38       60.42     11.76 o
   4 -11   3      411.28      447.71     17.37 o
   5 -11   3      193.08      203.41     13.94 o
   6 -11   3      147.47      149.61     14.42 o
   7 -11   3        4.25        7.43     15.26 o
  -8 -10   3       46.64       51.84     20.77 o
  -7 -10   3        9.17       15.56     14.28 o
  -6 -10   3      375.54      365.36     19.15 o
  -5 -10   3      136.07      134.17      8.98 o
  -4 -10   3        1.11       -1.64      7.58 o
  -3 -10   3       16.34       13.37      7.34 o
  -2 -10   3      213.18      194.47      8.28 o
  -1 -10   3      537.41      470.64     10.26 o
   0 -10   3     1711.24     1773.00     17.41 o
   1 -10   3       30.60       16.69      6.18 o
   2 -10   3      437.38      448.85      8.39 o
   3 -10   3      192.16      189.69     12.72 o
   4 -10   3      176.80      183.50     13.40 o
   5 -10   3      451.25      479.98     17.40 o
   6 -10   3      121.39       92.06     12.55 o
   7 -10   3        7.52       16.73      9.77 o
   8 -10   3       17.15       19.38     11.44 o
  -9  -9   3      213.56      196.54     13.92 o
  -8  -9   3        4.64       -6.65      9.83 o
  -7  -9   3        5.65       -2.22     13.53 o
  -6  -9   3       15.12        3.79     12.37 o
  -5  -9   3       55.39       61.29      7.24 o
  -4  -9   3      280.29      260.76      9.10 o
  -3  -9   3      111.80      118.65      9.86 o
  -2  -9   3      120.14      105.30      7.13 o
  -1  -9   3      529.35      511.10      9.98 o
   0  -9   3        1.51        5.50      5.26 o
   1  -9   3     2314.56     2287.18     53.32 o
   2  -9   3      218.70      218.46      6.32 o
   3  -9   3        0.58        8.33      9.18 o
   4  -9   3      299.95      283.05     13.17 o
   5  -9   3      101.50       71.05     11.69 o
   6  -9   3        5.77       11.75      7.73 o
   7  -9   3      145.17      133.61      9.81 o
   8  -9   3        2.37        4.84      9.18 o
   9  -9   3      379.03      410.60     12.61 o
  -9  -8   3      300.10      302.88     26.55 o
  -8  -8   3      223.59      214.40     10.28 o
  -7  -8   3      182.04      199.73      9.77 o
  -6  -8   3       78.38       54.10     12.09 o
  -5  -8   3       97.56       96.73     10.57 o
  -4  -8   3        4.20        3.32      6.50 o
  -3  -8   3       66.22       61.36     11.71 o
  -2  -8   3       52.16       62.75      5.95 o
  -1  -8   3      464.34      454.59      8.46 o
   0  -8   3      882.91      844.28     10.70 o
   1  -8   3      103.01      129.93     14.01 o
   2  -8   3     3450.76     3615.95     85.19 o
   3  -8   3       27.48       19.21      3.39 o
   4  -8   3      333.62      311.19     13.57 o
   5  -8   3     2513.67     2269.83    303.42 o
   6  -8   3      153.56      156.69      7.89 o
   7  -8   3        1.07        2.20      7.68 o
   8  -8   3      114.41      116.50     11.40 o
   9  -8   3       50.09       49.66      9.63 o
 -10  -7   3      227.18      234.59     11.69 o
  -9  -7   3      796.37      897.38     16.90 o
  -8  -7   3       39.58       35.56      8.63 o
  -7  -7   3       91.34       89.03      8.21 o
  -6  -7   3        9.45       19.14     11.22 o
  -5  -7   3      101.37       74.66      8.24 o
  -4  -7   3      994.73      987.31     12.90 o
  -3  -7   3      269.83      252.83     14.84 o
  -2  -7   3       37.70       29.29      5.58 o
  -1  -7   3       69.80       79.95      3.29 o
   0  -7   3       82.02      118.35      6.86 o
   1  -7   3      633.99      577.17      9.48 o
   2  -7   3       52.05       38.44      3.68 o
   3  -7   3      392.91      359.53      6.59 o
   4  -7   3      259.48      253.43     23.46 o
   5  -7   3       48.89       32.17      5.75 o
   6  -7   3     1071.77     1076.10     14.44 o
   7  -7   3       73.11       63.76      7.05 o
   8  -7   3       61.91       69.94      8.04 o
   9  -7   3      602.86      630.02     20.78 o
  10  -7   3       38.89       72.94     14.99 o
 -10  -6   3      926.10     1056.05     29.72 o
  -9  -6   3      361.76      346.88     16.43 o
  -8  -6   3       35.92       26.06      8.01 o
  -7  -6   3       40.94       48.28      6.92 o
  -6  -6   3       53.38       63.59      7.83 o
  -5  -6   3     3668.14     3789.52     81.43 o
  -4  -6   3      332.86      302.51      7.76 o
  -3  -6   3      727.47      718.52     16.53 o
  -2  -6   3      511.76      598.20      9.04 o
  -1  -6   3     1712.04     1852.83     22.54 o
   0  -6   3       72.61       74.33      3.49 o
   1  -6   3       86.55       70.59      4.45 o
   2  -6   3      903.10      858.55      8.17 o
   3  -6   3      552.29      554.78     13.34 o
   4  -6   3       74.05       65.26      5.33 o
   5  -6   3       80.48       73.56      5.77 o
   6  -6   3       31.66       27.00      6.61 o
   7  -6   3      757.12      759.50     12.55 o
   8  -6   3       32.14       32.37      7.45 o
   9  -6   3      237.69      203.89     15.01 o
  10  -6   3      360.72      303.34     17.52 o
 -11  -5   3       49.00       40.06     11.24 o
 -10  -5   3       34.74       42.47      9.30 o
  -9  -5   3       32.53       34.27      7.99 o
  -8  -5   3      476.63      474.73     11.71 o
  -7  -5   3       10.06       17.02      7.02 o
  -6  -5   3       36.16       37.15      6.53 o
  -5  -5   3        0.12       -2.80      9.33 o
  -4  -5   3     3122.10     3144.58     59.23 o
  -3  -5   3      419.79      398.11      7.46 o
  -2  -5   3       32.43       25.51      5.07 o
  -1  -5   3      168.84      151.76     13.48 o
   0  -5   3     2495.86     2745.21     11.28 o
   1  -5   3      588.48      665.97      6.95 o
   2  -5   3      569.47      527.50     11.75 o
   3  -5   3       48.69       69.27      4.91 o
   4  -5   3     2338.48     2402.86     18.45 o
   5  -5   3      613.77      652.12     11.95 o
   6  -5   3      176.73      180.98      6.95 o
   7  -5   3      242.77      258.76     16.56 o
   8  -5   3      550.08      600.83     32.82 o
   9  -5   3        9.18       -5.28     12.92 o
  10  -5   3       49.29       47.37     13.94 o
 -11  -4   3       31.39       29.49     10.34 o
 -10  -4   3       10.79        6.56      9.19 o
  -9  -4   3       29.61       29.83      8.07 o
  -8  -4   3       24.00       22.15      7.78 o
  -7  -4   3       67.68       59.40      6.68 o
  -6  -4   3      290.53      340.30     11.76 o
  -5  -4   3     1550.12     1588.03     40.22 o
  -4  -4   3     1086.87     1393.45     19.27 o
  -3  -4   3     1612.10     1541.75     11.67 o
  -2  -4   3     1684.52     1827.80      8.84 o
  -1  -4   3     1225.18     1346.56      9.21 o
   0  -4   3      329.63      306.59      6.03 o
   1  -4   3      208.85      205.23      6.04 o
   2  -4   3     1628.12     1753.19     18.69 o
   3  -4   3       15.81       15.41      4.52 o
   4  -4   3      288.66      258.35      6.24 o
   5  -4   3       48.57       68.35      3.15 o
   6  -4   3     1889.57     1898.81     26.81 o
   7  -4   3      449.26      437.30      9.17 o
   8  -4   3       85.56       94.03     11.70 o
   9  -4   3      429.24      442.47     17.59 o
  10  -4   3        0.43       -6.20     14.27 o
  11  -4   3        0.08       11.69     10.87 o
 -11  -3   3       58.11       63.36     10.04 o
 -10  -3   3       19.31        3.76      8.81 o
  -9  -3   3      301.17      287.81      9.75 o
  -8  -3   3      357.74      359.40      9.75 o
  -7  -3   3      127.77      129.68     22.27 o
  -6  -3   3      291.34      313.73      8.57 o
  -5  -3   3        1.66       -4.42      6.17 o
  -4  -3   3     3423.12     3726.41     60.53 o
  -3  -3   3      560.83      577.10      7.07 o
  -2  -3   3     1618.50     1732.82     12.06 o
  -1  -3   3      963.45      943.39     16.23 o
   0  -3   3      531.47      566.26      7.15 o
   1  -3   3        5.27        4.99      6.28 o
   2  -3   3      134.04      167.04      8.23 o
   3  -3   3      931.94     1026.72      8.55 o
   4  -3   3     2893.23     3200.64     12.03 o
   5  -3   3     2814.11     2926.74     24.47 o
   6  -3   3      315.27      336.88      7.52 o
   7  -3   3      925.36      930.87     19.62 o
   8  -3   3      804.81      812.98     11.93 o
   9  -3   3      293.29      272.44     15.45 o
  10  -3   3      197.02      202.58     10.61 o
  11  -3   3       18.99       21.17     10.97 o
 -11  -2   3       46.69       26.62      9.81 o
 -10  -2   3      198.49      184.12      8.93 o
  -9  -2   3       39.52       36.21      7.16 o
  -8  -2   3      233.73      206.32      8.27 o
  -7  -2   3      289.63      266.61      9.57 o
  -6  -2   3        1.51        3.66      5.68 o
  -5  -2   3      188.58      230.81      7.15 o
  -4  -2   3      290.35      341.72      7.25 o
  -3  -2   3     3633.89     4148.11     26.03 o
  -2  -2   3      100.58       96.96      3.72 o
  -1  -2   3      495.01      491.04      5.14 o
   0  -2   3      974.76     1062.03     22.89 o
   1  -2   3     7054.36     8181.59     40.49 o
   2  -2   3    15547.07    18608.61    129.27 o
   3  -2   3      676.42      650.68      5.44 o
   4  -2   3     5165.33     5614.25     34.26 o
   5  -2   3      111.03      121.39      4.00 o
   6  -2   3     1867.97     1940.53     19.10 o
   7  -2   3        8.09       12.75      4.70 o
   8  -2   3       21.09       23.78      6.30 o
   9  -2   3      581.74      596.41     19.55 o
  10  -2   3        0.10       13.42      9.39 o
  11  -2   3        6.03        5.66     10.93 o
 -12  -1   3        0.13        5.26     15.36 o
 -11  -1   3      262.09      271.31     10.24 o
 -10  -1   3      112.23      111.16      8.12 o
  -9  -1   3      649.15      637.22     12.18 o
  -8  -1   3      875.77      848.36     12.62 o
  -7  -1   3        1.09       -2.60      6.25 o
  -6  -1   3       25.78       37.18      5.68 o
  -5  -1   3      169.20      170.58      6.10 o
  -4  -1   3      499.79      539.52     11.82 o
  -3  -1   3      903.28      981.83     13.97 o
  -2  -1   3     1900.30     2088.72     11.68 o
  -1  -1   3     1709.23     1923.09      8.92 o
   0  -1   3     5317.84     6227.06     45.16 o
   1  -1   3      422.91      470.35      7.00 o
   2  -1   3       96.16       96.46      5.73 o
   3  -1   3     4769.49     5213.39     26.33 o
   4  -1   3     1784.21     1927.91     33.50 o
   5  -1   3     2099.93     2226.23     15.25 o
   6  -1   3       55.71       45.20      6.43 o
   7  -1   3       46.54       49.53      4.11 o
   8  -1   3        9.08        8.13      6.67 o
   9  -1   3      585.13      595.70     45.93 o
  10  -1   3      179.20      178.27     14.33 o
  11  -1   3       73.93       75.13     16.30 o
 -12   0   3        3.97       -1.22     15.35 o
 -11   0   3      244.05      272.27     14.66 o
 -10   0   3       74.81       78.31      6.15 o
  -9   0   3     1565.83     1628.24     14.49 o
  -8   0   3      547.96      555.72     16.99 o
  -7   0   3     1588.26     1592.40     18.05 o
  -6   0   3       43.45       43.64      3.96 o
  -5   0   3        0.26        8.96      3.53 o
  -4   0   3      307.02      330.55      6.13 o
  -3   0   3      389.98      416.85      8.59 o
  -2   0   3     6089.09     7297.66     26.60 o
  -1   0   3     7912.06    10006.79    261.52 o
   0   0   3     3217.61     3622.29     21.96 o
   1   0   3     5448.54     6296.99     73.00 o
   2   0   3     6060.96     6896.45     28.97 o
   3   0   3     1614.34     1756.55     12.52 o
   4   0   3     3988.29     4160.36     12.77 o
   5   0   3     1552.74     1639.81     59.79 o
   6   0   3      212.91      207.07      6.81 o
   7   0   3      505.38      516.50      7.97 o
   8   0   3     1344.98     1437.88     29.47 o
   9   0   3       55.57       52.84      7.55 o
  10   0   3        0.05        5.72     13.25 o
  11   0   3       49.28       41.98     16.03 o
 -12   1   3      183.36      169.67     15.18 o
 -11   1   3       72.17       74.24     13.01 o
 -10   1   3      340.28      345.32      9.83 o
  -9   1   3        4.51        8.16      5.12 o
  -8   1   3     1085.77     1123.14     10.74 o
  -7   1   3       82.59       83.76      4.55 o
  -6   1   3      306.74      305.19      5.53 o
  -5   1   3      139.58      144.89      9.87 o
  -4   1   3     1380.20     1454.19     12.46 o
  -3   1   3     4348.98     4969.61     22.37 o
  -2   1   3     1361.47     1528.56      7.26 o
  -1   1   3      241.13      281.42      5.22 o
   0   1   3     1167.41     1293.24      6.93 o
   1   1   3       55.99       42.60      2.71 o
   2   1   3     1873.63     2102.27     21.22 o
   3   1   3     1299.78     1200.42      6.54 o
   4   1   3     3660.28     3845.49     14.32 o
   5   1   3       33.18       29.23      4.86 o
   6   1   3      519.17      553.44      6.76 o
   7   1   3      224.26      216.87      7.86 o
   8   1   3      322.88      305.71     17.88 o
   9   1   3      331.68      369.14     21.23 o
  10   1   3      395.04      404.56     11.68 o
  11   1   3       58.74       52.22     15.64 o
 -12   2   3        1.17       -5.03     15.51 o
 -11   2   3      177.25      182.41     13.39 o
 -10   2   3        0.02       -1.15      7.73 o
  -9   2   3       50.10       42.39     15.30 o
  -8   2   3      301.55      291.43      6.36 o
  -7   2   3     2515.48     2519.50     28.40 o
  -6   2   3       34.94       35.29      3.52 o
  -5   2   3     2267.11     2387.90     14.86 o
  -4   2   3       43.46       37.38      4.07 o
  -3   2   3     4062.06     4490.72     66.54 o
  -2   2   3     4680.55     5383.69     39.47 o
  -1   2   3        0.05       -3.27      3.27 o
   0   2   3      608.09      675.81      5.21 o
   1   2   3      817.36      881.94     10.05 o
   2   2   3       44.79       37.92      4.39 o
   3   2   3       95.04      105.50      5.17 o
   4   2   3      171.89      225.68      4.53 o
   5   2   3      765.35      723.45      9.33 o
   6   2   3       37.03       36.28      4.54 o
   7   2   3      100.26       70.01      6.70 o
   8   2   3       91.44       78.97     10.38 o
   9   2   3      434.93      439.77     15.52 o
  10   2   3       43.76       40.56      9.41 o
 -11   3   3       40.56       24.90     14.04 o
 -10   3   3      291.25      279.42      9.43 o
  -9   3   3      110.76      112.31      7.05 o
  -8   3   3      332.72      312.16      8.40 o
  -7   3   3       99.52       94.32      4.48 o
  -6   3   3      447.50      416.45      8.52 o
  -5   3   3       61.57       53.54      4.82 o
  -4   3   3      663.95      758.31     23.49 o
  -3   3   3        0.10        3.77      3.95 o
  -2   3   3       27.44       21.96      3.28 o
  -1   3   3     5506.43     6250.42     14.90 o
   0   3   3      117.75      108.56      3.20 o
   1   3   3      131.05      144.29      5.59 o
   2   3   3        2.99        3.05      3.93 o
   3   3   3      261.62      306.32      6.59 o
   4   3   3       48.52       48.19      4.54 o
   5   3   3       26.15       21.65      3.71 o
   6   3   3      494.68      525.44     14.32 o
   7   3   3        8.47       -2.26      6.45 o
   8   3   3      548.22      559.15     11.84 o
   9   3   3      492.78      469.35     32.07 o
  10   3   3      103.93      107.88     15.25 o
 -11   4   3      237.77      206.30     14.67 o
 -10   4   3      189.61      168.31      8.45 o
  -9   4   3        5.89        4.73      7.51 o
  -8   4   3       17.85       15.20      6.62 o
  -7   4   3      399.16      361.52     10.22 o
  -6   4   3      140.74      141.28      6.32 o
  -5   4   3       36.82       19.88      4.79 o
  -4   4   3       93.84      110.64      5.15 o
  -3   4   3      537.14      512.10     15.83 o
  -2   4   3     4927.32     5410.55     58.36 o
  -1   4   3      342.85      344.46      5.35 o
   0   4   3     3077.96     3047.67     11.46 o
   1   4   3     1134.13     1169.34      8.91 o
   2   4   3      720.62      796.05     14.18 o
   3   4   3        2.56        6.88      4.17 o
   4   4   3      705.44      750.97      9.97 o
   5   4   3       24.85       29.30      4.90 o
   6   4   3       50.34       46.30      5.47 o
   7   4   3      169.70      154.51      9.90 o
   8   4   3       54.57       59.23      7.70 o
   9   4   3      116.49      105.51     12.78 o
  10   4   3       60.54       63.64     15.66 o
 -11   5   3      393.13      404.74     18.24 o
 -10   5   3      424.19      427.41     11.37 o
  -9   5   3      616.48      613.04     31.18 o
  -8   5   3       62.43       51.74      6.72 o
  -7   5   3       32.58       28.82      6.18 o
  -6   5   3       22.68       20.43      5.98 o
  -5   5   3       40.27       46.52      5.30 o
  -4   5   3      506.10      518.63      8.94 o
  -3   5   3      930.07      901.72      8.90 o
  -2   5   3       53.37       70.27      3.67 o
  -1   5   3     4923.87     5172.26     31.65 o
   0   5   3      251.67      241.66      4.34 o
   1   5   3       73.16       48.51      3.74 o
   2   5   3        0.10        1.54      3.44 o
   3   5   3       21.27        3.91      5.18 o
   4   5   3      404.29      375.05      7.57 o
   5   5   3        1.97       -0.23      5.18 o
   6   5   3       67.04       61.18      4.99 o
   7   5   3      170.49      135.28     11.21 o
   8   5   3        0.67       -2.79     13.90 o
   9   5   3      189.42      187.57     15.15 o
 -10   6   3        0.98       -0.12      9.49 o
  -9   6   3      147.58      150.52      8.74 o
  -8   6   3      157.12      150.34     15.44 o
  -7   6   3      120.63      106.63      6.94 o
  -6   6   3      294.55      269.80      8.41 o
  -5   6   3      278.83      256.36     12.19 o
  -4   6   3      386.67      390.60      8.78 o
  -3   6   3        4.49        4.07      3.63 o
  -2   6   3      286.75      280.43      5.62 o
  -1   6   3      106.29      119.64      4.55 o
   0   6   3     1186.26     1103.64     18.55 o
   1   6   3      184.93      186.53      5.22 o
   2   6   3        5.19        5.28      3.86 o
   3   6   3      422.01      409.45      7.81 o
   4   6   3      598.04      578.29     15.85 o
   5   6   3      543.26      536.66      9.42 o
   6   6   3       52.18       46.20     12.40 o
   7   6   3      191.49      174.55     13.78 o
   8   6   3      124.75      135.99     13.82 o
   9   6   3        2.93        2.64     17.09 o
 -10   7   3      265.72      264.16     20.35 o
  -9   7   3      109.28      103.88      8.92 o
  -8   7   3      228.39      226.13     11.60 o
  -7   7   3      130.34      121.94      7.41 o
  -6   7   3     1416.60     1479.01     17.00 o
  -5   7   3        0.35        4.13      6.16 o
  -4   7   3      193.76      192.53      9.12 o
  -3   7   3      290.78      298.18      9.58 o
  -2   7   3       85.59       76.19      4.33 o
  -1   7   3     1185.40     1167.14     15.35 o
   0   7   3      505.72      475.86      9.42 o
   1   7   3      804.21      795.97     12.12 o
   2   7   3       60.16       53.95      4.14 o
   3   7   3      313.95      295.25      6.24 o
   4   7   3      892.26      848.71     20.82 o
   5   7   3       68.93       51.36     11.48 o
   6   7   3      117.64      116.17     13.30 o
   7   7   3        9.40       -0.54     12.98 o
   8   7   3       34.59       28.70     14.27 o
  -9   8   3       17.54       19.29     10.12 o
  -8   8   3      307.03      325.97     10.98 o
  -7   8   3      380.69      366.24     10.71 o
  -6   8   3        1.55        1.01      7.29 o
  -5   8   3      588.48      592.30     13.28 o
  -4   8   3     1025.62     1042.11     14.62 o
  -3   8   3      572.57      558.50      8.03 o
  -2   8   3      712.58      716.75     20.79 o
  -1   8   3      291.33      257.36      7.94 o
   0   8   3      259.45      255.66     19.14 o
   1   8   3      117.06       96.92      7.01 o
   2   8   3       24.34       13.84      7.29 o
   3   8   3       30.35       25.87      8.60 o
   4   8   3      358.39      386.18     15.92 o
   5   8   3      531.80      626.42     19.93 o
   6   8   3        0.31        1.66     12.14 o
   7   8   3      466.34      505.79     20.89 o
   8   8   3        4.21        0.21     16.01 o
  -9   9   3       54.35       50.55     10.53 o
  -8   9   3       70.42       60.75      9.78 o
  -7   9   3       11.03       10.67      8.83 o
  -6   9   3      386.12      401.51     12.10 o
  -5   9   3       14.59       13.87      7.82 o
  -4   9   3      492.69      467.84     11.48 o
  -3   9   3       91.23       92.04      5.82 o
  -2   9   3      367.67      375.60     26.70 o
  -1   9   3      439.86      411.66      9.76 o
   0   9   3        9.20       13.86      6.43 o
   1   9   3      150.84      150.66     14.31 o
   2   9   3       73.92       60.38      7.08 o
   3   9   3      100.18       90.85      8.82 o
   4   9   3      249.58      239.94     15.31 o
   5   9   3       13.98        2.44     13.38 o
   6   9   3      719.62      764.04     24.54 o
   7   9   3      148.89      146.06     16.65 o
  -8  10   3        5.95        9.71     11.35 o
  -7  10   3       64.65       46.80     10.23 o
  -6  10   3      318.12      307.28     11.14 o
  -5  10   3      576.68      599.98     13.49 o
  -4  10   3      382.44      442.31     11.90 o
  -3  10   3       13.01       20.09      7.88 o
  -2  10   3       17.23       14.57      6.74 o
  -1  10   3      327.55      317.72     15.27 o
   0  10   3      674.52      646.51     12.84 o
   1  10   3        9.24       11.89      7.34 o
   2  10   3       12.81        8.47      8.16 o
   3  10   3       23.42       13.17      9.08 o
   4  10   3        5.86        1.37     14.59 o
   5  10   3      234.12      255.70     17.22 o
   6  10   3       11.31       18.46     17.77 o
  -7  11   3      356.28      408.77     13.33 o
  -6  11   3       55.46       57.37     10.08 o
  -5  11   3       96.65       97.62      8.97 o
  -4  11   3      203.58      212.37     20.59 o
  -3  11   3       22.96       14.35     11.90 o
  -2  11   3        1.65        0.32     12.99 o
  -1  11   3      172.28      177.93     24.22 o
   0  11   3       10.68        7.42      8.58 o
   1  11   3      478.76      494.79     30.00 o
   2  11   3      192.98      187.59     10.15 o
   3  11   3       28.86       33.63     10.43 o
   4  11   3       34.17       20.47     16.60 o
   5  11   3       93.44       87.93     17.71 o
  -5  12   3        0.48        8.56     10.81 o
  -4  12   3      256.35      244.44     15.40 o
  -3  12   3       95.29       97.05     14.20 o
  -2  12   3       14.45       22.00     13.54 o
  -1  12   3        5.86       16.05     14.84 o
   0  12   3      458.29      453.65     12.68 o
   1  12   3      185.15      175.60     11.39 o
   2  12   3      215.55      238.27     12.33 o
   3  12   3       97.98       94.99     11.40 o
  -1  13   3        6.62        2.04     17.05 o
  -2 -14   4       18.13       13.59     11.11 o
  -1 -14   4       74.75       66.38     16.22 o
   0 -14   4       63.85       67.04     14.53 o
   1 -14   4      269.31      282.57     16.86 o
   2 -14   4       30.46       33.06     16.38 o
   3 -14   4      150.61      174.27     15.79 o
  -5 -13   4      325.94      337.31     16.25 o
  -4 -13   4       77.29       79.35     10.60 o
  -3 -13   4        8.27        4.64      9.94 o
  -2 -13   4       32.56       35.52      9.94 o
  -1 -13   4      125.71      113.41     18.33 o
   0 -13   4       26.45       32.13     14.04 o
   1 -13   4       50.15       42.72     13.08 o
   2 -13   4       15.04       17.85     14.84 o
   3 -13   4       31.72       20.53     14.63 o
   4 -13   4      411.53      456.81     19.91 o
   5 -13   4      113.58      105.55     15.04 o
  -6 -12   4      741.24      834.92     48.82 o
  -5 -12   4      354.29      399.85     12.80 o
  -4 -12   4      225.51      242.02     12.78 o
  -3 -12   4        4.04        0.21      8.78 o
  -2 -12   4       58.13       62.16      8.22 o
  -1 -12   4      119.69      104.73      8.13 o
   0 -12   4      166.80      193.34      8.68 o
   1 -12   4        3.60       -3.02     11.31 o
   2 -12   4      299.45      285.21     15.39 o
   3 -12   4      113.07      118.47     12.86 o
   4 -12   4        4.85        9.27     14.61 o
   5 -12   4      233.75      266.78     17.15 o
   6 -12   4       48.39       36.41     15.76 o
  -7 -11   4      192.85      193.51     15.95 o
  -6 -11   4      159.38      204.81     14.09 o
  -5 -11   4     1380.03     1473.95     44.55 o
  -4 -11   4       31.81       26.68      8.42 o
  -3 -11   4      222.11      211.38      9.36 o
  -2 -11   4       21.39       19.52      7.64 o
  -1 -11   4     1840.00     1867.95     19.44 o
   0 -11   4      557.16      545.91     11.26 o
   1 -11   4       33.65       28.10      6.74 o
   2 -11   4       73.97       76.00      6.85 o
   3 -11   4      416.29      401.53     16.21 o
   4 -11   4      114.84      125.73     12.43 o
   5 -11   4       48.19       49.29     11.88 o
   6 -11   4      253.98      280.42     17.03 o
   7 -11   4      323.01      334.98     18.20 o
  -8 -10   4       54.31       40.72     11.17 o
  -7 -10   4        0.44       -2.77     15.45 o
  -6 -10   4      170.90      166.00     16.09 o
  -5 -10   4      159.49      155.19      8.69 o
  -4 -10   4      148.43      167.46      8.51 o
  -3 -10   4       96.00       90.84      7.09 o
  -2 -10   4      246.53      234.26      8.47 o
  -1 -10   4      539.96      531.22     74.96 o
   0 -10   4     1576.09     1544.40     75.38 o
   1 -10   4     1451.24     1502.12     19.46 o
   2 -10   4       63.52       65.34      7.88 o
   3 -10   4      105.45      100.63     11.18 o
   4 -10   4      194.73      187.35     13.01 o
   5 -10   4      537.22      503.10     18.05 o
   6 -10   4       44.37       38.81     13.22 o
   7 -10   4       49.65       44.67     13.49 o
   8 -10   4      341.98      351.35     18.38 o
  -9  -9   4      158.14      180.88     11.92 o
  -8  -9   4        3.08        7.09     10.07 o
  -7  -9   4       88.82       62.71     12.94 o
  -6  -9   4       41.60       40.90      8.24 o
  -5  -9   4     1212.38     1332.20     78.10 o
  -4  -9   4      107.40      118.05      7.23 o
  -3  -9   4      621.28      640.01     18.06 o
  -2  -9   4       10.01        4.03      6.23 o
  -1  -9   4      445.71      424.06      9.21 o
   0  -9   4     1762.52     1802.13     17.93 o
   1  -9   4       31.69       31.25      4.16 o
   2  -9   4     1490.76     1545.49     56.42 o
   3  -9   4       35.95       33.60      8.86 o
   4  -9   4      869.91      956.44     21.57 o
   5  -9   4       61.83       52.73     12.11 o
   6  -9   4        4.31        9.21     11.40 o
   7  -9   4       17.25        9.85     13.43 o
   8  -9   4        1.47        0.48      9.10 o
   9  -9   4        9.26       18.13     15.42 o
  -9  -8   4      549.93      603.60     15.43 o
  -8  -8   4      267.95      261.08     10.98 o
  -7  -8   4     1041.07     1081.23     26.21 o
  -6  -8   4       84.20       69.16     12.47 o
  -5  -8   4      948.73     1001.20     29.61 o
  -4  -8   4        0.18        0.87      6.14 o
  -3  -8   4       35.16       36.37      6.09 o
  -2  -8   4       41.69       35.63      5.92 o
  -1  -8   4       10.56        5.45      3.35 o
   0  -8   4      200.17      177.88      6.19 o
   1  -8   4     2230.25     2182.36     12.97 o
   2  -8   4      582.30      598.37     17.61 o
   3  -8   4     1157.47     1179.45     40.55 o
   4  -8   4      164.42      158.97     11.93 o
   5  -8   4        0.02       -6.23     10.59 o
   6  -8   4       58.33       53.98      6.95 o
   7  -8   4        3.65        6.81      7.63 o
   8  -8   4       20.31       13.33      8.74 o
   9  -8   4      121.34      145.69     15.95 o
 -10  -7   4      694.00      768.03     16.91 o
  -9  -7   4        9.18       12.01      9.79 o
  -8  -7   4      349.94      319.48     25.31 o
  -7  -7   4       29.16       48.99      8.00 o
  -6  -7   4       45.50       47.89      9.97 o
  -5  -7   4      215.19      202.86     11.17 o
  -4  -7   4      398.05      399.46     16.92 o
  -3  -7   4       66.69       68.77      8.95 o
  -2  -7   4       73.97       70.75      5.41 o
  -1  -7   4      119.85      112.79      4.26 o
   0  -7   4     1259.97     1327.35     22.98 o
   1  -7   4       77.03       76.31      5.09 o
   2  -7   4     1628.85     1578.51     14.47 o
   3  -7   4      463.35      430.81     24.52 o
   4  -7   4        1.58       -7.25      9.39 o
   5  -7   4      143.46      137.04     11.85 o
   6  -7   4      186.85      190.33      7.92 o
   7  -7   4      289.03      294.22     12.63 o
   8  -7   4       55.97       41.89      8.06 o
   9  -7   4       73.33       48.81     14.35 o
  10  -7   4       10.93       19.26     11.50 o
 -10  -6   4       98.72       97.81     10.29 o
  -9  -6   4      740.58      726.15     25.16 o
  -8  -6   4        5.66        1.79      7.98 o
  -7  -6   4       28.17       33.70      7.24 o
  -6  -6   4       35.49       33.34      7.48 o
  -5  -6   4        1.49        0.46      8.01 o
  -4  -6   4     2712.86     2657.16     21.83 o
  -3  -6   4       10.68        6.46      4.84 o
  -2  -6   4      682.87      759.10      9.02 o
  -1  -6   4        5.17        2.64      3.08 o
   0  -6   4      393.78      422.69      5.66 o
   1  -6   4      226.05      154.97      4.27 o
   2  -6   4      242.67      269.09      7.31 o
   3  -6   4      563.00      470.27     13.27 o
   4  -6   4      393.43      379.55     12.66 o
   5  -6   4       76.33       80.93      6.11 o
   6  -6   4      598.33      567.90     18.42 o
   7  -6   4      100.09      102.23      6.90 o
   8  -6   4      445.68      435.21     18.14 o
   9  -6   4      199.02      201.18     11.05 o
  10  -6   4       25.47       31.72     10.76 o
 -11  -5   4      110.32      115.23     10.98 o
 -10  -5   4      302.01      289.21     10.96 o
  -9  -5   4       63.93       63.99      8.77 o
  -8  -5   4      543.24      536.76     16.30 o
  -7  -5   4      220.96      211.55      8.70 o
  -6  -5   4      312.43      327.72      9.44 o
  -5  -5   4     1189.20     1096.48     23.49 o
  -4  -5   4       34.84       31.38      4.85 o
  -3  -5   4      391.80      332.95      4.33 o
  -2  -5   4      309.65      272.15      5.79 o
  -1  -5   4      127.26      135.73      4.25 o
   0  -5   4      123.63      134.66      4.91 o
   1  -5   4       84.58       83.14      6.30 o
   2  -5   4      534.97      474.18      8.93 o
   3  -5   4       21.73        9.74      6.22 o
   4  -5   4      286.19      247.55      6.87 o
   5  -5   4        9.68        8.64      5.40 o
   6  -5   4      468.29      451.68     30.85 o
   7  -5   4      942.99     1000.88     33.46 o
   8  -5   4       12.11       18.96      9.82 o
   9  -5   4      266.79      261.52     32.16 o
  10  -5   4       13.44       -2.67     10.99 o
 -11  -4   4        2.36       -4.51     10.51 o
 -10  -4   4       52.76       67.52     11.39 o
  -9  -4   4        3.59        3.62      8.04 o
  -8  -4   4       37.54       41.94      8.63 o
  -7  -4   4     1036.71     1009.00     14.75 o
  -6  -4   4      178.04      182.89      7.72 o
  -5  -4   4      100.53      105.81      6.59 o
  -4  -4   4     1474.35     1403.12     13.60 o
  -3  -4   4      632.95      673.46      6.94 o
  -2  -4   4      786.96     1038.14     60.00 o
  -1  -4   4       21.49       28.08      3.99 o
   0  -4   4      281.43      263.90      5.74 o
   1  -4   4      230.47      227.91      6.69 o
   2  -4   4       24.19       14.67      5.59 o
   3  -4   4     2954.17     3102.70     40.41 o
   4  -4   4     1122.46     1146.61      9.45 o
   5  -4   4        0.02        2.96      3.65 o
   6  -4   4      209.82      219.66      4.49 o
   7  -4   4      464.21      456.74     11.93 o
   8  -4   4      816.52      848.63     15.76 o
   9  -4   4        0.04        4.37      8.42 o
  10  -4   4       67.10       69.47     11.32 o
 -11  -3   4      102.17      123.01     10.01 o
 -10  -3   4      103.92      104.79      9.14 o
  -9  -3   4      145.35      130.18     10.01 o
  -8  -3   4      499.14      490.67     11.35 o
  -7  -3   4      134.84      133.57      7.54 o
  -6  -3   4      806.44      786.29     12.07 o
  -5  -3   4      836.21      840.08     11.98 o
  -4  -3   4        0.39        7.74      5.58 o
  -3  -3   4     5536.76     5953.66     28.23 o
  -2  -3   4     5134.47     6037.34     16.21 o
  -1  -3   4      489.04      518.39      6.38 o
   0  -3   4      163.35      155.69      5.65 o
   1  -3   4     1927.55     2120.14     13.34 o
   2  -3   4     2169.47     2340.86     52.86 o
   3  -3   4      343.25      338.29      5.52 o
   4  -3   4     2348.83     2558.03     10.38 o
   5  -3   4        5.33        5.66      3.02 o
   6  -3   4        1.39        5.46      3.49 o
   7  -3   4      229.69      233.39      6.31 o
   8  -3   4        2.31       13.76      8.38 o
   9  -3   4     1297.84     1414.36     30.96 o
  10  -3   4      125.61      106.85      9.99 o
 -11  -2   4      200.98      186.93      9.82 o
 -10  -2   4      501.62      521.74     24.03 o
  -9  -2   4      347.88      327.07     10.07 o
  -8  -2   4      187.77      186.91      8.50 o
  -7  -2   4      856.70      842.63     12.71 o
  -6  -2   4       16.37       26.74      6.51 o
  -5  -2   4     2951.12     3120.89     36.04 o
  -4  -2   4      173.27      166.92      9.26 o
  -3  -2   4     3940.82     4656.20     21.05 o
  -2  -2   4     1471.35     1521.25     21.35 o
  -1  -2   4       21.16       32.40      3.74 o
   0  -2   4     1201.13     1268.61     10.80 o
   1  -2   4     1473.45     1588.98     16.89 o
   2  -2   4     1266.16     1414.09     18.01 o
   3  -2   4      357.04      335.15      6.68 o
   4  -2   4      851.81      863.36      6.37 o
   5  -2   4       59.82       56.56      7.52 o
   6  -2   4       23.17       20.63      3.60 o
   7  -2   4        1.11        4.22      6.05 o
   8  -2   4      635.40      631.31     11.35 o
   9  -2   4       71.17       56.95     13.19 o
  10  -2   4      454.35      475.16     14.01 o
  11  -2   4      122.18      111.24     11.71 o
 -12  -1   4       95.13       93.04     15.93 o
 -11  -1   4        6.63       11.56      9.31 o
 -10  -1   4      920.46      940.22     32.55 o
  -9  -1   4      391.07      394.87     14.06 o
  -8  -1   4      645.59      666.06     27.13 o
  -7  -1   4      102.51       77.12     13.25 o
  -6  -1   4      513.98      527.89     33.76 o
  -5  -1   4      644.49      685.30     14.37 o
  -4  -1   4      232.22      189.79      8.37 o
  -3  -1   4     1843.07     2020.40     24.25 o
  -2  -1   4     4622.37     5633.63     19.66 o
  -1  -1   4     6712.44     7843.99     21.24 o
   0  -1   4      276.08      316.29     10.29 o
   1  -1   4      191.93      191.43      3.22 o
   2  -1   4     2687.06     2737.10     47.77 o
   3  -1   4     1953.75     2069.86     14.09 o
   4  -1   4        4.74        1.00      4.84 o
   5  -1   4      164.39      149.27      6.00 o
   6  -1   4       37.61       39.95      3.34 o
   7  -1   4      518.27      524.44     10.26 o
   8  -1   4      402.85      410.22     21.12 o
   9  -1   4      278.89      270.52     15.79 o
  10  -1   4       20.55        4.10     13.68 o
 -12   0   4        1.93       10.53     15.59 o
 -11   0   4        3.78        5.23     13.70 o
 -10   0   4      157.45      162.29     17.34 o
  -9   0   4      496.96      502.12      8.44 o
  -8   0   4      767.79      735.97      9.05 o
  -7   0   4      123.59      115.63      5.35 o
  -6   0   4      169.37      166.49      4.46 o
  -5   0   4     6369.69     7110.08     66.57 o
  -4   0   4     1748.39     2001.27      9.33 o
  -3   0   4      291.72      274.61      8.86 o
  -2   0   4     7099.48     8459.72     74.71 o
  -1   0   4     1238.90     1307.75     22.60 o
   0   0   4        4.28        1.81      3.45 o
   1   0   4       75.62       90.80      9.44 o
   2   0   4        5.86       12.22      5.33 o
   3   0   4     2023.95     1850.95     13.79 o
   4   0   4      775.34      688.21      9.68 o
   5   0   4       38.03       32.99      2.74 o
   6   0   4      312.41      321.12     14.28 o
   7   0   4       19.77       12.61      6.41 o
   8   0   4       33.68       32.15      7.38 o
   9   0   4       14.31       10.46      8.33 o
  10   0   4        1.57       -0.83     13.86 o
 -12   1   4      105.03      113.72     15.56 o
 -11   1   4       13.21       23.45     13.56 o
 -10   1   4      145.32      155.96     12.81 o
  -9   1   4      271.70      268.58      7.96 o
  -8   1   4      545.41      544.17      7.93 o
  -7   1   4     1322.28     1288.24     28.68 o
  -6   1   4        0.25        3.67      4.09 o
  -5   1   4       21.80       29.16      3.53 o
  -4   1   4      113.43       90.50      3.77 o
  -3   1   4     1008.96     1118.19     13.57 o
  -2   1   4        1.29        2.05      2.98 o
  -1   1   4     1503.34     1636.00     10.86 o
   0   1   4     1266.81     1407.98      7.93 o
   1   1   4      361.74      353.24     11.17 o
   2   1   4       54.56       52.08      4.58 o
   3   1   4     1147.40     1169.95     15.75 o
   4   1   4     1342.71     1384.83     14.19 o
   5   1   4      812.41      773.75     11.08 o
   6   1   4      165.21      153.79      7.18 o
   7   1   4       54.26       44.56      7.41 o
   8   1   4        0.22       -1.63      7.53 o
   9   1   4       38.19       38.56      8.59 o
  10   1   4       20.52       21.87     12.80 o
 -11   2   4      200.67      182.10     14.55 o
 -10   2   4      487.67      502.94     18.37 o
  -9   2   4      299.48      298.67     11.84 o
  -8   2   4      306.54      284.12     12.11 o
  -7   2   4      136.55      143.96      4.83 o
  -6   2   4      241.14      239.57     19.32 o
  -5   2   4      322.71      307.32      8.59 o
  -4   2   4     2734.69     2934.39     14.75 o
  -3   2   4      248.97      270.33      5.26 o
  -2   2   4      549.79      533.50      6.89 o
  -1   2   4     2582.34     2842.72     18.47 o
   0   2   4      460.28      468.57      4.78 o
   1   2   4      824.93      902.24     11.05 o
   2   2   4     1048.30     1047.40     17.56 o
   3   2   4      528.14      487.04      8.71 o
   4   2   4     1536.65     1506.88     20.61 o
   5   2   4      219.10      197.41      5.10 o
   6   2   4      859.88      916.31     16.66 o
   7   2   4      137.48      137.38      7.60 o
   8   2   4      249.62      248.39      9.35 o
   9   2   4      114.46      118.55      9.48 o
  10   2   4       10.92       13.39     10.33 o
 -11   3   4      455.21      481.45     19.39 o
 -10   3   4        0.70       -3.18     13.21 o
  -9   3   4      446.76      453.13     10.23 o
  -8   3   4       27.48       25.13      6.10 o
  -7   3   4     1070.50     1025.61     23.14 o
  -6   3   4        0.03        3.06      4.87 o
  -5   3   4        5.13        3.57      4.30 o
  -4   3   4      199.70      158.18      7.20 o
  -3   3   4      887.35      823.56     20.44 o
  -2   3   4      786.03      843.87     13.98 o
  -1   3   4     2094.97     2328.11     11.00 o
   0   3   4      725.55      763.14      6.14 o
   1   3   4     1132.17     1066.79      7.92 o
   2   3   4       76.14      106.20      7.20 o
   3   3   4      659.54      651.62      9.52 o
   4   3   4     1092.76     1119.67     46.24 o
   5   3   4      339.95      344.65      5.68 o
   6   3   4      260.02      233.98      7.90 o
   7   3   4        0.23       -0.45      6.86 o
   8   3   4       10.47        8.22      8.12 o
   9   3   4      840.28      903.24     40.89 o
  10   3   4      412.81      464.38     19.33 o
 -11   4   4      186.81      172.97     14.93 o
 -10   4   4      983.55     1048.33     24.56 o
  -9   4   4     1909.25     2073.96     19.87 o
  -8   4   4      407.54      403.07      9.54 o
  -7   4   4        2.25       -0.78      5.44 o
  -6   4   4      105.80      100.11      7.66 o
  -5   4   4       67.06       62.44      6.79 o
  -4   4   4       75.32       82.53      4.94 o
  -3   4   4       15.52       11.82      4.10 o
  -2   4   4     1089.73     1043.15      8.54 o
  -1   4   4     1955.63     2057.30     12.12 o
   0   4   4      605.08      623.92      6.02 o
   1   4   4       85.77       79.92      4.05 o
   2   4   4     2453.49     2600.21     45.50 o
   3   4   4       37.18       43.52      4.71 o
   4   4   4      717.43      768.87     12.33 o
   5   4   4      234.25      193.45      7.15 o
   6   4   4      776.71      787.00     20.21 o
   7   4   4      241.08      263.86     20.61 o
   8   4   4       24.54       29.50      7.84 o
   9   4   4      663.80      725.16     22.66 o
 -11   5   4      128.42      138.75     15.83 o
 -10   5   4      703.18      800.38     23.31 o
  -9   5   4      231.40      236.37     17.77 o
  -8   5   4      879.54      886.64     13.49 o
  -7   5   4       76.17       67.93      6.69 o
  -6   5   4      349.97      335.59      8.51 o
  -5   5   4      365.07      344.83      8.02 o
  -4   5   4      342.15      316.80      7.55 o
  -3   5   4      582.71      595.98      7.20 o
  -2   5   4     1016.27     1093.11      9.35 o
  -1   5   4      534.89      527.28      6.90 o
   0   5   4     1780.76     1804.13     17.20 o
   1   5   4     1177.72     1247.12     10.40 o
   2   5   4       21.22       14.12      4.53 o
   3   5   4      683.82      656.88      9.96 o
   4   5   4      287.69      261.23     12.77 o
   5   5   4        0.05        1.87      7.14 o
   6   5   4      115.87      111.36     12.11 o
   7   5   4      113.51      108.03     11.97 o
   8   5   4      120.29      147.41     13.82 o
   9   5   4       74.41       81.57     14.69 o
 -10   6   4      256.53      241.21     16.13 o
  -9   6   4      591.98      609.82     12.72 o
  -8   6   4      156.49      143.27      8.06 o
  -7   6   4      349.52      345.81      9.47 o
  -6   6   4      216.92      201.92     24.04 o
  -5   6   4      148.39      143.04      6.72 o
  -4   6   4     3021.27     3200.63     52.50 o
  -3   6   4      726.98      707.66     12.39 o
  -2   6   4      199.71      190.87      5.26 o
  -1   6   4      311.75      276.56      5.96 o
   0   6   4      173.13      163.26      9.29 o
   1   6   4      410.06      365.14      6.60 o
   2   6   4      187.95      194.40      5.63 o
   3   6   4      247.89      226.24      6.83 o
   4   6   4       15.17       12.51      5.61 o
   5   6   4      160.25      148.43      6.87 o
   6   6   4        2.35        1.00     12.21 o
   7   6   4      196.98      233.19     15.49 o
   8   6   4       16.29       34.28     14.31 o
 -10   7   4       12.28        9.90     15.63 o
  -9   7   4       35.54       31.56      9.07 o
  -8   7   4      121.89      122.34      7.82 o
  -7   7   4      160.82      150.61      8.09 o
  -6   7   4      569.74      548.40     11.41 o
  -5   7   4      519.01      521.26     18.86 o
  -4   7   4       89.01       76.76      6.17 o
  -3   7   4      963.69      966.42     10.07 o
  -2   7   4       40.12       28.22      4.40 o
  -1   7   4       48.28       52.38      4.49 o
   0   7   4     1174.23     1150.83     14.14 o
   1   7   4      119.64      107.49      4.97 o
   2   7   4     1187.56     1181.58     11.47 o
   3   7   4        2.27        5.90      6.31 o
   4   7   4      366.29      374.26     16.07 o
   5   7   4      656.04      616.64     20.30 o
   6   7   4      133.74      124.67     12.66 o
   7   7   4        2.81       -3.92     13.85 o
   8   7   4      267.59      267.78     18.28 o
  -9   8   4      173.09      157.31     14.99 o
  -8   8   4        0.28        4.46      8.90 o
  -7   8   4       26.82       10.18      8.19 o
  -6   8   4       22.25       20.35      7.33 o
  -5   8   4      296.78      325.26      9.94 o
  -4   8   4       91.02       76.22      6.91 o
  -3   8   4      547.78      578.22     18.36 o
  -2   8   4     1769.01     1809.26     16.40 o
  -1   8   4      185.56      168.30      7.64 o
   0   8   4      758.98      723.32     12.39 o
   1   8   4       22.88       10.66      6.58 o
   2   8   4      140.09      115.55      8.21 o
   3   8   4        1.89        2.36     11.95 o
   4   8   4        6.93        0.93     12.82 o
   5   8   4      158.74      147.96     14.42 o
   6   8   4      445.72      473.06     20.10 o
   7   8   4      100.52      110.95     15.43 o
  -8   9   4        9.81        5.71      9.86 o
  -7   9   4       22.99       18.24      9.58 o
  -6   9   4       31.69       24.99      8.02 o
  -5   9   4       16.27       11.87      7.93 o
  -4   9   4      128.35      125.04      8.30 o
  -3   9   4      107.98      105.07      5.81 o
  -2   9   4      183.53      178.63      6.29 o
  -1   9   4       64.83       44.40      6.50 o
   0   9   4      280.70      277.95      9.27 o
   1   9   4        2.34        1.46      7.46 o
   2   9   4      101.89      103.33      8.33 o
   3   9   4       92.19      101.22      9.27 o
   4   9   4       47.36       41.37     12.37 o
   5   9   4      249.87      265.01     16.65 o
   6   9   4       74.91       78.58     15.90 o
  -7  10   4      258.53      261.81     11.00 o
  -6  10   4        0.58        4.72      9.82 o
  -5  10   4       48.38       43.09      8.80 o
  -4  10   4       50.17       44.06      8.58 o
  -3  10   4      995.97     1097.77     17.24 o
  -2  10   4     1006.01     1060.39     15.12 o
  -1  10   4        3.89        1.78      7.77 o
   0  10   4        7.94        0.20      8.14 o
   1  10   4        1.88       -3.49      8.14 o
   2  10   4       27.63       23.41      8.92 o
   3  10   4      296.42      284.23     12.62 o
   4  10   4       23.11       20.95     15.61 o
   5  10   4        7.28        2.23     16.65 o
  -6  11   4       97.05       95.37     16.91 o
  -5  11   4       37.50       47.35      9.92 o
  -4  11   4       25.61       24.75      9.67 o
  -3  11   4        2.72        9.23     13.68 o
  -2  11   4      231.18      219.77     14.20 o
  -1  11   4      833.66      897.60     15.45 o
   0  11   4       50.08       47.89      9.40 o
   1  11   4        1.85        5.91      9.86 o
   2  11   4       18.70       10.76     10.40 o
   3  11   4      103.35       93.34     12.95 o
   4  11   4      234.01      273.63     17.77 o
  -4  12   4        3.32       14.77     16.33 o
  -3  12   4        7.01        1.90     14.49 o
  -2  12   4        8.40        9.53     14.23 o
  -1  12   4       16.37       19.38     15.82 o
   0  12   4        2.32        3.28     10.06 o
   1  12   4      149.27      158.31     11.02 o
   2  12   4      138.46      168.72     21.55 o
  -2 -14   5       43.71       44.18     11.13 o
  -1 -14   5      204.11      207.80     15.63 o
   0 -14   5      302.64      300.07     17.08 o
   1 -14   5      354.22      366.33     18.48 o
   2 -14   5      106.24       91.74     17.03 o
  -5 -13   5        1.27       -0.95     11.10 o
  -4 -13   5       33.56       27.60     10.54 o
  -3 -13   5      202.90      202.24     26.45 o
  -2 -13   5       78.66       56.56      9.76 o
  -1 -13   5       45.79       58.38     12.46 o
   0 -13   5       24.65       41.06     12.41 o
   1 -13   5      465.95      465.62     19.39 o
   2 -13   5        8.40       26.82     13.30 o
   3 -13   5       63.35       71.44     13.78 o
   4 -13   5        8.62       16.85     16.68 o
   5 -13   5      522.04      616.47     15.40 o
  -6 -12   5       80.70       79.87     10.86 o
  -5 -12   5      374.23      366.44     18.39 o
  -4 -12   5        2.20       -0.67      9.27 o
  -3 -12   5       63.88       49.14      8.65 o
  -2 -12   5      140.75      114.27      8.48 o
  -1 -12   5       11.98       16.28      8.08 o
   0 -12   5        8.59       13.88      7.74 o
   1 -12   5       40.65       41.94     11.22 o
   2 -12   5      385.82      398.66     16.64 o
   3 -12   5        0.35       11.28     13.00 o
   4 -12   5      132.66      118.37      9.15 o
   5 -12   5       99.80      117.45     10.27 o
   6 -12   5      407.10      456.59     20.45 o
  -7 -11   5        2.70       10.03     15.79 o
  -6 -11   5      545.14      569.60     20.96 o
  -5 -11   5        7.66        0.15      8.97 o
  -4 -11   5      676.00      716.16     20.24 o
  -3 -11   5       37.76       30.22      7.80 o
  -2 -11   5      108.96       86.95      7.55 o
  -1 -11   5       22.20       23.46      7.03 o
   0 -11   5       86.09       76.61      6.91 o
   1 -11   5      138.52      112.85      7.00 o
   2 -11   5        1.93        3.41      6.94 o
   3 -11   5       53.77       45.03      8.16 o
   4 -11   5        0.28        5.02      8.86 o
   5 -11   5       12.94       17.03      9.77 o
   6 -11   5      219.00      232.68     18.63 o
   7 -11   5      314.85      351.12     17.03 o
  -8 -10   5      421.01      459.58     14.37 o
  -7 -10   5       19.66       16.96     15.00 o
  -6 -10   5       18.98       19.32      8.38 o
  -5 -10   5      312.32      306.13     10.36 o
  -4 -10   5      408.32      418.15     11.08 o
  -3 -10   5     1016.24     1026.11     14.99 o
  -2 -10   5      227.21      220.26     15.31 o
  -1 -10   5      687.26      654.95     11.71 o
   0 -10   5       20.24       15.76      6.51 o
   1 -10   5       14.75       10.06      4.88 o
   2 -10   5      154.55      148.20      7.48 o
   3 -10   5        7.83        2.34      7.22 o
   4 -10   5      293.05      267.43     10.08 o
   5 -10   5      293.44      300.49     27.95 o
   6 -10   5       20.95       20.94     17.14 o
   7 -10   5      948.14     1041.87     18.87 o
   8 -10   5       14.52       26.96     11.88 o
  -9  -9   5       29.26       29.43     11.33 o
  -8  -9   5      301.11      329.23     12.46 o
  -7  -9   5      402.80      360.80     16.68 o
  -6  -9   5       21.09       35.79      8.25 o
  -5  -9   5        0.13        1.06      7.22 o
  -4  -9   5      122.88      133.01      9.10 o
  -3  -9   5      314.15      275.21      9.04 o
  -2  -9   5      204.52      178.39     13.31 o
  -1  -9   5       39.14       27.98      9.75 o
   0  -9   5      292.79      275.73      5.99 o
   1  -9   5      869.40      874.35     15.23 o
   2  -9   5       14.26       17.39      4.58 o
   3  -9   5       67.42       70.28     16.08 o
   4  -9   5      149.01      152.57     16.71 o
   5  -9   5        8.84        8.47     12.02 o
   6  -9   5      451.58      460.13     46.69 o
   7  -9   5        0.13        7.26      9.73 o
   8  -9   5      309.92      314.52     12.85 o
  -9  -8   5      417.70      442.91     22.01 o
  -8  -8   5       44.83       42.16      9.62 o
  -7  -8   5        2.10        3.35      9.50 o
  -6  -8   5      480.10      502.56     27.53 o
  -5  -8   5     1021.93     1076.93     14.53 o
  -4  -8   5        4.62        0.86      6.38 o
  -3  -8   5      578.02      611.74     10.88 o
  -2  -8   5       12.40       17.86      6.43 o
  -1  -8   5       83.91       87.31      8.41 o
   0  -8   5      151.83      146.45      4.96 o
   1  -8   5        6.31       10.66      4.24 o
   2  -8   5     3666.47     3798.37     17.25 o
   3  -8   5      208.47      197.71      5.17 o
   4  -8   5      622.66      637.93     14.70 o
   5  -8   5        9.65        8.26      8.06 o
   6  -8   5      250.50      262.75     14.16 o
   7  -8   5        0.05        9.76      8.79 o
   8  -8   5       41.84       36.79     13.82 o
   9  -8   5        2.83        6.17     10.74 o
 -10  -7   5        2.12        8.49     11.06 o
  -9  -7   5      152.40      146.01     19.47 o
  -8  -7   5      235.38      260.20     11.01 o
  -7  -7   5     1484.09     1573.11     33.02 o
  -6  -7   5       21.50        8.03     15.35 o
  -5  -7   5      182.04      180.83     10.84 o
  -4  -7   5      489.90      452.00      9.13 o
  -3  -7   5      256.46      262.71      5.16 o
  -2  -7   5       56.89       41.67      3.12 o
  -1  -7   5      992.19     1046.64     10.78 o
   0  -7   5       33.04       25.36      3.95 o
   1  -7   5     3194.75     3245.68     32.07 o
   2  -7   5      464.24      466.53      9.24 o
   3  -7   5     1800.17     1829.86     42.85 o
   4  -7   5      887.73      880.48     13.42 o
   5  -7   5       62.11       67.28     15.50 o
   6  -7   5      111.84      109.81      8.65 o
   7  -7   5      207.85      198.65     10.65 o
   8  -7   5       35.72       24.96      9.48 o
   9  -7   5        4.36       11.95     10.47 o
 -10  -6   5       83.14       78.05     10.04 o
  -9  -6   5        0.42        0.91      9.08 o
  -8  -6   5      238.22      228.00     10.25 o
  -7  -6   5      108.65      110.11      8.55 o
  -6  -6   5      327.62      340.88     10.59 o
  -5  -6   5      169.33      171.97      5.93 o
  -4  -6   5      106.41      110.75      5.78 o
  -3  -6   5       63.40       65.00      3.20 o
  -2  -6   5      159.78      141.41      3.83 o
  -1  -6   5     2124.93     2199.16     13.33 o
   0  -6   5     2512.00     2625.61     15.64 o
   1  -6   5      450.63      462.99      8.16 o
   2  -6   5     2133.47     2127.27     16.63 o
   3  -6   5      116.90       94.41      6.49 o
   4  -6   5      507.18      480.24     19.24 o
   5  -6   5       84.18       92.15     12.98 o
   6  -6   5      250.03      249.73     17.27 o
   7  -6   5     1614.21     1699.66     21.29 o
   8  -6   5       11.43        8.77      8.77 o
   9  -6   5      118.95      115.60     17.67 o
  10  -6   5       70.05       87.37     13.29 o
 -11  -5   5        0.34       11.14     11.09 o
 -10  -5   5      132.21      117.52      9.36 o
  -9  -5   5      108.00      106.26      9.08 o
  -8  -5   5       26.86       20.30      9.33 o
  -7  -5   5       65.40       54.13     11.09 o
  -6  -5   5      129.81      130.73      8.18 o
  -5  -5   5        0.29        0.84      6.97 o
  -4  -5   5     4003.03     4251.11    106.66 o
  -3  -5   5      423.86      459.85      5.43 o
  -2  -5   5      163.33      170.38      4.53 o
  -1  -5   5     3126.67     3385.22     15.74 o
   0  -5   5      812.84      777.80      8.84 o
   1  -5   5      434.14      447.16      7.87 o
   2  -5   5      394.86      371.17      9.66 o
   3  -5   5      347.33      294.09      8.20 o
   4  -5   5        0.26       12.13     10.11 o
   5  -5   5      254.91      237.17      9.01 o
   6  -5   5     1301.32     1308.19     22.77 o
   7  -5   5        6.44        5.75      9.10 o
   8  -5   5      672.27      687.81     20.52 o
   9  -5   5       50.88       38.89      9.49 o
  10  -5   5       21.52       14.44     11.16 o
 -11  -4   5      767.85      815.70     20.49 o
 -10  -4   5        3.27       11.68      9.53 o
  -9  -4   5      406.62      388.77     11.59 o
  -8  -4   5      229.94      217.53     14.95 o
  -7  -4   5      168.41      162.94      8.69 o
  -6  -4   5       78.39       66.37      6.90 o
  -5  -4   5      338.44      332.96      9.14 o
  -4  -4   5       50.54       51.20      3.51 o
  -3  -4   5     1658.74     1776.55     10.31 o
  -2  -4   5     5402.35     6139.59     60.85 o
  -1  -4   5       88.47       93.33      4.30 o
   0  -4   5      405.26      436.48      6.87 o
   1  -4   5     2245.27     2278.98     14.85 o
   2  -4   5      665.52      657.79     15.05 o
   3  -4   5      578.41      603.67     10.14 o
   4  -4   5     2924.13     2842.87     20.89 o
   5  -4   5      503.42      556.42     17.87 o
   6  -4   5      527.69      552.42     13.93 o
   7  -4   5     1139.87     1197.80     17.37 o
   8  -4   5      218.41      194.79     15.55 o
   9  -4   5      674.70      686.41     15.72 o
  10  -4   5      217.25      197.89     23.52 o
 -11  -3   5        5.75       -0.09     10.22 o
 -10  -3   5      184.97      213.54     13.75 o
  -9  -3   5      181.11      179.68      9.27 o
  -8  -3   5       84.35       80.70     12.52 o
  -7  -3   5      909.35      894.97     13.66 o
  -6  -3   5        4.17        1.34      7.27 o
  -5  -3   5     1219.24     1276.34     13.93 o
  -4  -3   5      230.26      183.21      9.35 o
  -3  -3   5     1845.61     1992.37     16.91 o
  -2  -3   5        1.03        1.85      2.88 o
  -1  -3   5     2598.71     2941.87     13.22 o
   0  -3   5      727.84      693.47      8.73 o
   1  -3   5      459.00      458.52      9.01 o
   2  -3   5     1202.91     1225.50     12.18 o
   3  -3   5        0.00        6.29      5.81 o
   4  -3   5        9.39       11.90      4.55 o
   5  -3   5     1208.62     1247.49     25.90 o
   6  -3   5      481.78      495.75      9.26 o
   7  -3   5      181.56      168.81      6.15 o
   8  -3   5      329.25      341.72     29.88 o
   9  -3   5       49.90       53.93      9.56 o
  10  -3   5      596.22      691.12     41.79 o
 -11  -2   5      407.29      447.81     12.79 o
 -10  -2   5        4.27        6.64      8.29 o
  -9  -2   5      477.88      495.02     12.27 o
  -8  -2   5      144.79      127.23     15.46 o
  -7  -2   5        2.89        1.60      6.11 o
  -6  -2   5      843.27      828.57     19.96 o
  -5  -2   5      245.25      268.78     10.36 o
  -4  -2   5     1360.34     1259.27     18.33 o
  -3  -2   5      523.79      483.84     12.26 o
  -2  -2   5     1687.64     1893.27     12.34 o
  -1  -2   5      444.50      448.72      4.98 o
   0  -2   5        4.61        8.19      3.28 o
   1  -2   5      949.29      998.83     14.72 o
   2  -2   5     2184.45     2339.58     15.04 o
   3  -2   5     3160.15     3415.37     26.94 o
   4  -2   5     1057.85     1066.03     19.58 o
   5  -2   5      307.92      318.06     19.28 o
   6  -2   5     1129.30     1142.82     13.59 o
   7  -2   5      897.59      925.41     27.96 o
   8  -2   5      412.08      422.56     12.24 o
   9  -2   5     1267.33     1257.72     27.54 o
  10  -2   5      281.55      274.21     17.63 o
 -11  -1   5        2.71        4.94      9.76 o
 -10  -1   5      563.84      559.85     28.63 o
  -9  -1   5      468.07      451.66     26.09 o
  -8  -1   5       53.83       54.46      4.65 o
  -7  -1   5       90.27       91.54      4.35 o
  -6  -1   5       13.73       10.50      3.42 o
  -5  -1   5     1548.71     1531.77     20.54 o
  -4  -1   5       19.07       23.68      6.18 o
  -3  -1   5     2856.84     3147.40     33.10 o
  -2  -1   5     1192.98     1179.92     10.45 o
  -1  -1   5      575.06      631.32     14.91 o
   0  -1   5      837.54      909.64      7.72 o
   1  -1   5      261.68      271.03      3.69 o
   2  -1   5      474.68      510.02     15.55 o
   3  -1   5     1266.66     1189.64     23.19 o
   4  -1   5      210.35      184.64      6.54 o
   5  -1   5      614.11      583.11     19.01 o
   6  -1   5      187.75      174.19      7.24 o
   7  -1   5      401.62      422.26     10.05 o
   8  -1   5       23.05       31.41      7.22 o
   9  -1   5       37.82       42.60     12.81 o
  10  -1   5      578.19      543.17     20.49 o
 -12   0   5      244.72      201.88     17.11 o
 -11   0   5       58.22       39.07     13.80 o
 -10   0   5       12.88        3.64      8.36 o
  -9   0   5        0.36       -1.81      7.49 o
  -8   0   5        4.57        7.63      4.61 o
  -7   0   5      382.27      349.55     10.50 o
  -6   0   5     3408.59     3537.84     44.92 o
  -5   0   5      585.68      604.30      5.87 o
  -4   0   5      676.91      594.90     12.65 o
  -3   0   5      236.46      264.32      6.77 o
  -2   0   5     2389.18     2727.52     36.83 o
  -1   0   5        1.33       -0.13      4.44 o
   0   0   5     1335.12     1381.12      8.17 o
   1   0   5      260.25      270.65      7.61 o
   2   0   5     1008.11      953.27     10.52 o
   3   0   5       20.43       23.39      5.10 o
   4   0   5     1007.77      972.99     16.42 o
   5   0   5     1547.81     1517.80     15.33 o
   6   0   5       58.42       55.60      6.18 o
   7   0   5        0.31       -2.41      7.27 o
   8   0   5      283.58      300.03      9.87 o
   9   0   5       26.76       30.24      8.81 o
  10   0   5        4.11        1.98     15.19 o
 -11   1   5      124.54      132.43     14.32 o
 -10   1   5        0.09       -9.13     13.43 o
  -9   1   5       69.16       66.47      7.19 o
  -8   1   5       22.32       23.44      4.43 o
  -7   1   5      328.87      335.97      9.69 o
  -6   1   5      728.26      694.11      8.90 o
  -5   1   5     5499.15     5855.28     33.66 o
  -4   1   5     1503.83     1628.34     34.94 o
  -3   1   5      960.00      945.97      6.50 o
  -2   1   5      635.03      697.18     12.41 o
  -1   1   5        7.15       10.21      4.48 o
   0   1   5     1589.56     1648.25     14.01 o
   1   1   5       42.53       43.56      2.57 o
   2   1   5      544.34      537.22      8.54 o
   3   1   5     1380.91     1398.18     13.35 o
   4   1   5      330.89      335.63     15.61 o
   5   1   5      337.60      319.67     10.31 o
   6   1   5      185.73      162.27      7.46 o
   7   1   5      320.79      340.47     19.81 o
   8   1   5        6.47        7.14      7.78 o
   9   1   5       81.22       71.56      9.25 o
  10   1   5        0.67        4.01     10.52 o
 -11   2   5      241.56      265.93     16.70 o
 -10   2   5       25.42       25.42     12.03 o
  -9   2   5      414.65      454.16     17.24 o
  -8   2   5      400.24      396.17      7.75 o
  -7   2   5      328.33      341.78      7.29 o
  -6   2   5        1.22        2.85      5.27 o
  -5   2   5      700.28      774.79      8.52 o
  -4   2   5      869.87      782.88     51.40 o
  -3   2   5      458.04      396.61     12.83 o
  -2   2   5     1910.22     2074.33     11.95 o
  -1   2   5     2454.33     2609.87     32.02 o
   0   2   5       71.38       74.78      3.56 o
   1   2   5      333.69      271.87      4.89 o
   2   2   5      420.87      409.48     11.94 o
   3   2   5      139.81      112.10      5.89 o
   4   2   5     1736.16     1766.51     16.06 o
   5   2   5      748.83      709.86     11.41 o
   6   2   5      123.27      122.18      6.88 o
   7   2   5       56.46       52.45      6.86 o
   8   2   5      190.19      173.31      8.80 o
   9   2   5      428.02      480.38     12.45 o
  10   2   5      317.75      322.04     53.24 o
 -11   3   5      175.39      149.24     15.99 o
 -10   3   5      293.44      286.42     15.74 o
  -9   3   5      781.17      854.28     22.29 o
  -8   3   5       25.00       18.55      6.90 o
  -7   3   5       98.15       85.73      6.66 o
  -6   3   5        1.31        3.95      4.40 o
  -5   3   5      317.11      324.83     10.15 o
  -4   3   5      592.00      612.96      8.23 o
  -3   3   5     1306.75     1328.46     18.74 o
  -2   3   5      465.83      444.75      5.28 o
  -1   3   5      591.20      643.76     10.77 o
   0   3   5      549.01      512.03      5.57 o
   1   3   5       23.97       18.69      3.25 o
   2   3   5     3444.44     3567.72     20.87 o
   3   3   5       80.21       73.95      5.52 o
   4   3   5      716.43      691.37     14.49 o
   5   3   5      485.08      434.05     14.13 o
   6   3   5      316.35      301.37      8.82 o
   7   3   5        4.27        2.80      7.10 o
   8   3   5      106.83      102.33      8.21 o
   9   3   5        7.39        5.31      9.51 o
 -11   4   5      387.11      425.79     19.35 o
 -10   4   5      293.42      308.11     16.21 o
  -9   4   5      781.03      827.85     22.33 o
  -8   4   5      798.77      868.20     26.40 o
  -7   4   5      256.89      241.14      7.51 o
  -6   4   5      149.32      138.16      6.11 o
  -5   4   5       61.12       54.20      4.83 o
  -4   4   5       41.46       44.80      4.50 o
  -3   4   5        0.97       -2.45      4.21 o
  -2   4   5       21.67       25.09      3.48 o
  -1   4   5      400.39      381.71      5.29 o
   0   4   5      101.94      125.89      3.80 o
   1   4   5      545.26      462.65      8.22 o
   2   4   5      496.37      476.20      9.88 o
   3   4   5     1576.41     1503.80     30.25 o
   4   4   5       35.51       39.54      5.56 o
   5   4   5      337.37      329.14      8.85 o
   6   4   5      318.95      313.45      9.12 o
   7   4   5       40.76       37.16      7.70 o
   8   4   5       47.72       49.28      8.87 o
   9   4   5      764.94      827.67     24.53 o
 -11   5   5       60.35       50.53     16.98 o
 -10   5   5       91.78      113.27     14.96 o
  -9   5   5     1456.08     1735.28     30.98 o
  -8   5   5      188.74      193.88     18.18 o
  -7   5   5       71.25       67.36      6.89 o
  -6   5   5      116.11      124.03      6.73 o
  -5   5   5       67.37       64.41      7.79 o
  -4   5   5      318.63      304.34     15.01 o
  -3   5   5     1048.36     1114.26     31.29 o
  -2   5   5        7.54        9.08      4.03 o
  -1   5   5      852.02      890.86     12.51 o
   0   5   5        5.72        3.22      3.49 o
   1   5   5      403.80      407.35      7.18 o
   2   5   5     1980.99     2012.77     53.99 o
   3   5   5      436.49      400.32      8.99 o
   4   5   5       80.99       74.67      5.88 o
   5   5   5      173.40      170.64      7.48 o
   6   5   5      205.64      183.41      8.00 o
   7   5   5      114.85      115.56     13.10 o
   8   5   5       34.15       27.75     14.59 o
 -10   6   5      132.83      140.58     15.91 o
  -9   6   5       17.55       11.86     14.01 o
  -8   6   5      924.57      968.72     14.59 o
  -7   6   5       33.87       25.34      6.51 o
  -6   6   5      113.01      107.52      6.65 o
  -5   6   5      487.53      453.86      9.65 o
  -4   6   5     1334.20     1352.21     36.60 o
  -3   6   5      665.16      688.34      8.63 o
  -2   6   5      214.88      214.58     10.66 o
  -1   6   5       77.57       68.52      4.51 o
   0   6   5      806.43      831.66      8.20 o
   1   6   5      119.56      105.49      5.80 o
   2   6   5       65.41       52.66      5.74 o
   3   6   5      181.09      175.51     19.54 o
   4   6   5     1321.94     1344.74     21.85 o
   5   6   5       67.21       54.51      7.02 o
   6   6   5      170.63      177.02     14.19 o
   7   6   5        0.28        6.74     14.78 o
   8   6   5      272.79      296.68     17.56 o
 -10   7   5       33.99       40.48     16.23 o
  -9   7   5       56.48       76.10     14.90 o
  -8   7   5        0.24        4.40      8.57 o
  -7   7   5      666.95      648.78     12.85 o
  -6   7   5      658.93      657.39     22.30 o
  -5   7   5       54.05       45.21     11.59 o
  -4   7   5      939.28      980.89     13.80 o
  -3   7   5     1824.03     1897.69     19.96 o
  -2   7   5      941.95      967.61     14.12 o
  -1   7   5        2.10       -0.58      4.72 o
   0   7   5      225.08      198.53     10.08 o
   1   7   5      158.50      156.56      5.89 o
   2   7   5        1.17        0.79      5.95 o
   3   7   5        1.20       -1.04      6.51 o
   4   7   5        6.12        4.14     10.85 o
   5   7   5      332.87      316.76     16.58 o
   6   7   5        0.54        3.71     12.65 o
   7   7   5      274.24      298.71     17.32 o
  -9   8   5       68.47       65.98     15.82 o
  -8   8   5        1.24        0.38      9.44 o
  -7   8   5       15.65        5.45      8.37 o
  -6   8   5       86.27       75.14     10.00 o
  -5   8   5        3.10        0.78      7.53 o
  -4   8   5     1377.07     1502.55     17.88 o
  -3   8   5      788.32      853.91     31.13 o
  -2   8   5       49.86       49.69      5.12 o
  -1   8   5      223.56      222.20     12.39 o
   0   8   5      235.79      212.50      8.49 o
   1   8   5       34.34       24.14      7.77 o
   2   8   5        3.71        0.55      5.54 o
   3   8   5        3.92        4.89     11.40 o
   4   8   5       57.14       66.52     12.68 o
   5   8   5       84.30       93.46     14.38 o
   6   8   5       71.33       67.85     14.36 o
  -8   9   5       20.36       17.18     10.41 o
  -7   9   5       11.76       11.29      9.35 o
  -6   9   5       79.29       87.06      8.92 o
  -5   9   5       34.86       34.63      8.48 o
  -4   9   5       33.36       20.61     10.96 o
  -3   9   5      860.41      926.84     11.66 o
  -2   9   5     2357.60     2547.14     18.52 o
  -1   9   5        6.10        2.38      7.06 o
   0   9   5       92.07       64.76      7.90 o
   1   9   5       15.51       20.31      8.04 o
   2   9   5      650.53      647.21     14.48 o
   3   9   5      161.45      131.96     13.04 o
   4   9   5        1.27       17.94     13.87 o
   5   9   5        8.57       -3.05     16.37 o
  -7  10   5        0.02       -7.42     10.73 o
  -6  10   5       25.69       15.99     10.00 o
  -5  10   5       94.49       89.89      9.16 o
  -4  10   5        0.36       -4.21      8.57 o
  -3  10   5      192.15      196.63      9.62 o
  -2  10   5       82.65       76.10      8.10 o
  -1  10   5      292.84      325.48     14.21 o
   0  10   5       69.48       56.83      8.21 o
   1  10   5       46.87       30.44     10.07 o
   2  10   5      194.57      176.97      9.78 o
   3  10   5      276.33      278.83     16.53 o
   4  10   5      299.14      276.67     17.06 o
  -5  11   5       99.77      113.03     11.96 o
  -4  11   5       76.29       55.52     10.30 o
  -3  11   5       25.94       22.15     10.19 o
  -2  11   5      692.90      696.17     21.86 o
  -1  11   5       13.26       11.93      9.41 o
   0  11   5      160.34      187.63      9.99 o
   1  11   5       38.95       29.61     10.19 o
   2  11   5       16.72        7.47     10.57 o
   3  11   5      564.58      605.26     22.39 o
  -2  12   5        7.90        6.00     16.46 o
  -1  12   5      294.59      357.01     18.67 o
  -2 -14   6        1.58        5.84     11.24 o
  -1 -14   6      148.00      160.91     15.85 o
   0 -14   6      379.23      409.88     18.47 o
   1 -14   6       30.26       26.93     14.55 o
   2 -14   6      142.71      145.28     17.39 o
  -5 -13   6       86.75       91.22     11.59 o
  -4 -13   6      151.59      155.40     10.99 o
  -3 -13   6        5.01        3.21      9.97 o
  -2 -13   6      360.12      390.12     14.65 o
  -1 -13   6        7.34        7.26      9.29 o
   0 -13   6      191.31      184.46     14.27 o
   1 -13   6      383.80      414.52     18.71 o
   2 -13   6      217.34      260.73     16.29 o
   3 -13   6       40.18       27.08     15.09 o
   4 -13   6      125.36      148.85     16.37 o
  -6 -12   6      198.82      203.66     27.77 o
  -5 -12   6        9.74        3.65      9.92 o
  -4 -12   6       47.29       65.32      9.05 o
  -3 -12   6      769.59      806.87     15.05 o
  -2 -12   6        1.75        6.06     10.44 o
  -1 -12   6        3.27       13.52      7.83 o
   0 -12   6       46.18       43.77      8.04 o
   1 -12   6        2.28        3.28     12.47 o
   2 -12   6      715.41      826.86     22.35 o
   3 -12   6       46.69       61.49     14.18 o
   4 -12   6      347.39      394.92     36.33 o
   5 -12   6      252.09      251.78     12.54 o
   6 -12   6      106.97      101.44     11.26 o
  -7 -11   6       38.58       38.34     16.52 o
  -6 -11   6        0.03        3.62      9.43 o
  -5 -11   6      450.88      460.50     29.26 o
  -4 -11   6      122.87      115.33     16.04 o
  -3 -11   6       82.50       83.50      7.77 o
  -2 -11   6      794.52      795.47     32.13 o
  -1 -11   6      388.78      369.78     10.24 o
   0 -11   6        6.88        2.65      6.94 o
   1 -11   6      290.55      270.17     16.53 o
   2 -11   6       89.59       84.29      7.71 o
   3 -11   6      171.92      177.92      8.86 o
   4 -11   6        2.57       -0.44      8.55 o
   5 -11   6      111.95      101.70     10.02 o
   6 -11   6      239.52      243.89     12.71 o
   7 -11   6      455.75      485.76     37.02 o
  -8 -10   6      513.58      509.96     15.05 o
  -7 -10   6       58.21       56.64     10.10 o
  -6 -10   6        3.63        8.59      8.81 o
  -5 -10   6        2.49       -2.01      7.89 o
  -4 -10   6       45.82       48.57      7.44 o
  -3 -10   6        5.99       -1.14      7.35 o
  -2 -10   6       75.91       71.81      7.65 o
  -1 -10   6      111.29       91.26      6.99 o
   0 -10   6      533.46      507.13     10.52 o
   1 -10   6       99.46       94.45      5.07 o
   2 -10   6     1826.33     1919.70     40.54 o
   3 -10   6      215.42      218.22      9.24 o
   4 -10   6      665.62      666.32     13.70 o
   5 -10   6       16.47        5.10      8.89 o
   6 -10   6      158.33      168.42     10.23 o
   7 -10   6      220.33      227.90     11.49 o
  -9  -9   6      426.12      430.27     27.78 o
  -8  -9   6      253.83      280.43     12.47 o
  -7  -9   6      532.51      517.06     13.72 o
  -6  -9   6      168.74      137.49     16.67 o
  -5  -9   6      548.55      520.89     11.43 o
  -4  -9   6       10.94        0.12      7.51 o
  -3  -9   6        2.49       -1.46      6.11 o
  -2  -9   6        9.20        6.26      6.43 o
  -1  -9   6      750.64      695.28      8.20 o
   0  -9   6       63.02       55.12      4.44 o
   1  -9   6       40.85       31.29      4.74 o
   2  -9   6      114.72      111.74      5.14 o
   3  -9   6      420.98      427.59     16.73 o
   4  -9   6      104.40      101.04      9.54 o
   5  -9   6     1268.68     1304.93     18.56 o
   6  -9   6        3.67        9.77      8.80 o
   7  -9   6      177.25      176.57     10.40 o
   8  -9   6      219.12      235.21     33.03 o
  -9  -8   6       91.06       93.95     10.89 o
  -8  -8   6     1170.21     1233.86     19.59 o
  -7  -8   6     1040.90     1033.81     17.55 o
  -6  -8   6      483.78      507.90     28.93 o
  -5  -8   6      275.88      254.71     20.43 o
  -4  -8   6      344.71      342.20     13.14 o
  -3  -8   6      898.90      882.93     20.00 o
  -2  -8   6       32.16       28.57      3.61 o
  -1  -8   6       18.82       22.25      3.99 o
   0  -8   6      203.57      204.52      5.61 o
   1  -8   6      903.72      889.37     10.31 o
   2  -8   6       85.65       86.81      4.84 o
   3  -8   6        6.42        8.60      7.20 o
   4  -8   6      137.90      131.99      7.95 o
   5  -8   6      131.03      119.12      8.52 o
   6  -8   6      198.09      191.22     10.04 o
   7  -8   6       34.56       24.42      9.87 o
   8  -8   6        8.51       16.64     10.57 o
   9  -8   6       73.90       70.56     11.57 o
 -10  -7   6       68.85       47.44     11.16 o
  -9  -7   6       44.90       39.20      9.92 o
  -8  -7   6      260.11      274.52     11.57 o
  -7  -7   6      419.68      431.02     18.14 o
  -6  -7   6     2328.71     2347.96     37.61 o
  -5  -7   6      450.42      428.14     12.95 o
  -4  -7   6       71.00       61.64      5.71 o
  -3  -7   6        0.89        3.56      3.41 o
  -2  -7   6      893.12      878.64      8.09 o
  -1  -7   6       90.41       85.48      5.04 o
   0  -7   6      769.33      727.23      9.79 o
   1  -7   6      143.70      125.65      6.52 o
   2  -7   6     1780.06     1757.47     16.52 o
   3  -7   6      292.65      283.17      9.03 o
   4  -7   6       76.37       64.71     14.08 o
   5  -7   6      325.80      316.94     12.47 o
   6  -7   6      430.24      431.93     12.11 o
   7  -7   6        0.86        3.39      9.33 o
   8  -7   6        0.02       -4.32      9.39 o
   9  -7   6        4.53        5.28     10.91 o
 -10  -6   6        2.17       -1.66     11.86 o
  -9  -6   6      145.17      141.04     12.83 o
  -8  -6   6      173.84      149.49     10.24 o
  -7  -6   6      839.87      842.40     18.36 o
  -6  -6   6      267.56      233.78      9.85 o
  -5  -6   6     1203.32     1202.32     22.47 o
  -4  -6   6       69.93       60.33      5.22 o
  -3  -6   6      104.42      137.50      4.06 o
  -2  -6   6      589.22      501.37      7.07 o
  -1  -6   6      635.60      563.21      7.85 o
   0  -6   6      670.99      640.88      8.87 o
   1  -6   6     1061.23     1010.65     11.70 o
   2  -6   6      335.12      306.15      8.22 o
   3  -6   6      770.28      706.54     11.80 o
   4  -6   6      191.28      149.49      8.07 o
   5  -6   6        5.19       -0.50      7.19 o
   6  -6   6      327.95      313.35     10.95 o
   7  -6   6      196.91      189.93     10.95 o
   8  -6   6      206.19      192.46     10.90 o
   9  -6   6       17.30       17.46     11.13 o
 -11  -5   6      713.36      722.66     16.59 o
 -10  -5   6      105.14      103.49     10.55 o
  -9  -5   6        1.55       -3.80     12.51 o
  -8  -5   6       15.22        1.02     10.30 o
  -7  -5   6        5.59        2.05      8.00 o
  -6  -5   6      215.57      205.80      8.96 o
  -5  -5   6       52.60       56.54     11.41 o
  -4  -5   6       40.90       61.38      3.16 o
  -3  -5   6        0.00        2.61      3.29 o
  -2  -5   6      714.62      640.68     17.41 o
  -1  -5   6     2345.44     2330.06     26.05 o
   0  -5   6      384.02      389.13      7.14 o
   1  -5   6      356.15      335.90     10.08 o
   2  -5   6      206.03      173.04      6.72 o
   3  -5   6      353.78      331.99      8.98 o
   4  -5   6      629.23      558.77     11.30 o
   5  -5   6      728.48      691.33     13.20 o
   6  -5   6      788.66      770.70     17.84 o
   7  -5   6      441.46      423.12     12.47 o
   8  -5   6        0.38       -0.38      9.99 o
   9  -5   6      494.15      508.60     14.86 o
 -11  -4   6        1.70       -5.42     11.09 o
 -10  -4   6      333.35      355.31     12.25 o
  -9  -4   6       14.83       19.58      8.79 o
  -8  -4   6       54.89       52.66      7.76 o
  -7  -4   6        9.02        3.39      7.36 o
  -6  -4   6      171.56      198.43      9.95 o
  -5  -4   6      539.21      570.42     10.77 o
  -4  -4   6       75.26       75.69      3.10 o
  -3  -4   6      295.96      348.37      5.79 o
  -2  -4   6      226.95      231.77      4.88 o
  -1  -4   6     1663.36     1660.28     22.25 o
   0  -4   6     1145.31     1050.27     11.58 o
   1  -4   6       13.69       26.58      4.73 o
   2  -4   6      106.04       87.75      5.96 o
   3  -4   6       83.95      103.70      6.33 o
   4  -4   6      709.88      791.80     28.06 o
   5  -4   6       17.44       13.46      7.30 o
   6  -4   6      292.98      302.17     12.62 o
   7  -4   6      129.48      128.66      9.19 o
   8  -4   6      619.92      602.36     48.97 o
   9  -4   6       37.98       36.19     10.12 o
  10  -4   6      114.54       90.61     12.48 o
 -11  -3   6      729.22      793.52     16.38 o
 -10  -3   6      554.05      511.34     86.90 o
  -9  -3   6       36.21       37.40      8.45 o
  -8  -3   6       32.28       21.95      7.96 o
  -7  -3   6      850.33      824.83     13.64 o
  -6  -3   6     1181.07     1145.04     14.69 o
  -5  -3   6       35.21       35.64      9.63 o
  -4  -3   6       41.46       58.37      5.19 o
  -3  -3   6      226.42      228.29      9.22 o
  -2  -3   6     2427.16     2590.97     34.41 o
  -1  -3   6       15.74       18.17      3.27 o
   0  -3   6      997.51     1017.68      9.91 o
   1  -3   6     3018.46     3104.01     17.76 o
   2  -3   6      549.50      540.38     17.87 o
   3  -3   6      457.71      455.40     13.73 o
   4  -3   6      331.71      303.26     12.60 o
   5  -3   6        8.81        6.24      5.34 o
   6  -3   6      113.59      100.45      6.27 o
   7  -3   6      174.10      169.65     10.82 o
   8  -3   6        0.48       -1.56      9.03 o
   9  -3   6      517.70      526.14     14.92 o
  10  -3   6      214.49      232.09     49.22 o
 -11  -2   6       43.78       54.43     15.49 o
 -10  -2   6      106.15      119.31     13.75 o
  -9  -2   6        4.63       10.80      8.70 o
  -8  -2   6      443.22      476.01     11.65 o
  -7  -2   6      837.99      801.81     17.46 o
  -6  -2   6      199.18      164.30     10.25 o
  -5  -2   6     1244.28     1132.97     18.88 o
  -4  -2   6      126.53      118.28      5.74 o
  -3  -2   6     1365.16     1513.64     12.99 o
  -2  -2   6      410.66      431.35      7.31 o
  -1  -2   6      274.07      300.89      7.78 o
   0  -2   6     1497.82     1500.25     25.02 o
   1  -2   6      137.45      113.71     12.16 o
   2  -2   6      423.40      415.37      6.48 o
   3  -2   6     1002.34     1001.53     11.66 o
   4  -2   6      427.00      410.25     10.42 o
   5  -2   6      543.86      527.78     10.01 o
   6  -2   6     1339.38     1385.75     48.29 o
   7  -2   6      127.60      134.37      9.60 o
   8  -2   6      224.64      224.20     15.53 o
   9  -2   6        1.37       -0.81     14.49 o
  10  -2   6      207.63      187.27     17.15 o
 -11  -1   6       71.82       73.25     15.39 o
 -10  -1   6      187.37      183.29      9.87 o
  -9  -1   6      195.77      201.50      9.42 o
  -8  -1   6      424.29      401.63     10.57 o
  -7  -1   6      425.67      419.29     14.23 o
  -6  -1   6     2926.21     2925.72     30.82 o
  -5  -1   6       34.53       30.95      8.40 o
  -4  -1   6      699.36      644.34      9.59 o
  -3  -1   6      461.45      499.21      8.73 o
  -2  -1   6        0.76       -1.31      4.64 o
  -1  -1   6     1257.32     1323.08     11.48 o
   0  -1   6       48.48       36.41      4.81 o
   1  -1   6     1293.16     1304.64     25.29 o
   2  -1   6        0.49       -2.82      5.37 o
   3  -1   6       85.35       85.67      5.43 o
   4  -1   6        4.06        4.00      5.56 o
   5  -1   6      158.08      145.48     10.66 o
   6  -1   6      864.34      882.43     13.23 o
   7  -1   6      192.37      194.49     14.79 o
   8  -1   6     1265.25     1339.47     18.32 o
   9  -1   6      106.94       78.80     14.31 o
  10  -1   6        0.54       -1.11     15.83 o
 -11   0   6       34.95       22.72     14.15 o
 -10   0   6        0.92       -0.31      8.22 o
  -9   0   6       75.56       71.93      7.94 o
  -8   0   6      250.45      247.53     18.45 o
  -7   0   6       74.13       61.60     10.08 o
  -6   0   6      545.82      524.04     15.35 o
  -5   0   6     2847.43     2828.91     28.38 o
  -4   0   6      357.21      366.36     11.55 o
  -3   0   6       95.88       82.05      5.28 o
  -2   0   6        4.16       -0.76      4.78 o
  -1   0   6      283.67      323.07      6.33 o
   0   0   6     2117.27     2311.85     15.19 o
   1   0   6       88.83       79.66      2.86 o
   2   0   6      373.42      370.15     14.87 o
   3   0   6      192.55      186.77      6.58 o
   4   0   6       76.75       70.90      5.83 o
   5   0   6      890.86      893.27     12.84 o
   6   0   6        1.18       -0.68      6.41 o
   7   0   6      151.29      166.33     25.74 o
   8   0   6      159.40      163.76     12.14 o
   9   0   6       67.35       72.19      9.53 o
  10   0   6       96.14       90.77     16.15 o
 -11   1   6      310.21      340.78     17.42 o
 -10   1   6        5.41       -0.99     13.10 o
  -9   1   6       14.80       20.01      7.70 o
  -8   1   6      926.05      882.01     13.64 o
  -7   1   6      542.89      549.98      9.05 o
  -6   1   6     1521.16     1460.60     22.60 o
  -5   1   6     1448.24     1480.23     21.68 o
  -4   1   6     1026.86      938.52     17.06 o
  -3   1   6       34.01       19.84      2.59 o
  -2   1   6      853.06      969.56     10.59 o
  -1   1   6      355.43      372.38      6.82 o
   0   1   6       55.03       50.61      3.54 o
   1   1   6      547.50      536.14     14.51 o
   2   1   6       35.23       27.67      4.98 o
   3   1   6       50.81       54.65      5.52 o
   4   1   6      444.12      438.31      9.53 o
   5   1   6     1538.44     1507.97     16.37 o
   6   1   6     1141.20     1196.96     18.89 o
   7   1   6        0.01       -4.05      8.27 o
   8   1   6     1161.11     1161.52     50.79 o
   9   1   6       39.14       30.44      9.52 o
 -11   2   6        2.15        7.80     14.30 o
 -10   2   6        1.17        1.29     12.87 o
  -9   2   6        0.95       -4.41     12.49 o
  -8   2   6      266.24      244.55     13.22 o
  -7   2   6      429.90      441.19     10.18 o
  -6   2   6      541.31      526.66      9.96 o
  -5   2   6     1431.00     1389.50     14.84 o
  -4   2   6      491.86      508.71      6.81 o
  -3   2   6      919.58      842.80     17.06 o
  -2   2   6      160.05      118.79      3.97 o
  -1   2   6        0.06       -1.68      3.64 o
   0   2   6      832.72      780.72     16.21 o
   1   2   6       74.93       75.35      4.77 o
   2   2   6      775.66      744.15     10.82 o
   3   2   6     1499.82     1621.11     15.84 o
   4   2   6       45.68       30.16      6.17 o
   5   2   6       19.07        7.78      6.63 o
   6   2   6       13.71       14.58      6.95 o
   7   2   6      361.10      365.87     17.91 o
   8   2   6       42.03       38.41      8.62 o
   9   2   6      104.33       99.92     21.35 o
 -11   3   6      106.88       93.90     14.83 o
 -10   3   6       42.29       26.93     14.44 o
  -9   3   6       10.78        8.12     12.17 o
  -8   3   6      955.09      949.81     22.85 o
  -7   3   6      947.40      916.12     29.54 o
  -6   3   6       90.32       90.01      4.83 o
  -5   3   6       46.16       41.41      4.23 o
  -4   3   6     1507.50     1513.86     13.50 o
  -3   3   6      490.91      472.02      7.96 o
  -2   3   6      789.25      855.99     10.86 o
  -1   3   6       61.37       56.49      3.32 o
   0   3   6      288.04      258.70      6.45 o
   1   3   6      968.63      903.51      8.22 o
   2   3   6      969.65      959.61     15.44 o
   3   3   6      916.77      915.05     12.62 o
   4   3   6       37.18       36.34      5.96 o
   5   3   6        7.28        7.76      6.22 o
   6   3   6       47.16       39.38      7.07 o
   7   3   6        0.42       -4.67      8.10 o
   8   3   6      382.27      370.03     11.54 o
   9   3   6       41.68       46.63     14.14 o
 -11   4   6       53.03       34.43     15.83 o
 -10   4   6      165.04      190.10     14.93 o
  -9   4   6      156.79      166.23     13.03 o
  -8   4   6       11.36       10.23     11.12 o
  -7   4   6      140.76      135.39      7.58 o
  -6   4   6      567.57      561.16     12.99 o
  -5   4   6       58.51       46.51      5.05 o
  -4   4   6      410.03      410.82     21.50 o
  -3   4   6      785.40      743.72     25.79 o
  -2   4   6     1995.32     2011.79     12.01 o
  -1   4   6       76.47       84.08      5.79 o
   0   4   6       69.67       74.17      4.36 o
   1   4   6       96.03       79.52      4.09 o
   2   4   6     2434.69     2459.17     32.72 o
   3   4   6      999.77     1023.25     15.78 o
   4   4   6        2.33        0.93      6.49 o
   5   4   6       87.56       91.19      7.14 o
   6   4   6       12.06        2.20      7.85 o
   7   4   6       65.02       59.32      8.36 o
   8   4   6       15.25       13.28     10.03 o
 -10   5   6      115.81      122.71     13.91 o
  -9   5   6      101.58       48.04     14.26 o
  -8   5   6      387.85      260.52     15.11 o
  -7   5   6      191.41      182.44      7.40 o
  -6   5   6        9.34       10.76      6.15 o
  -5   5   6      844.77      873.86     15.01 o
  -4   5   6        1.31        3.36      5.55 o
  -3   5   6        1.40        1.16      5.02 o
  -2   5   6      109.39      136.35     17.64 o
  -1   5   6      317.47      303.05      5.52 o
   0   5   6       21.44       27.08      3.66 o
   1   5   6     1405.06     1428.83     43.77 o
   2   5   6      406.73      391.34      9.29 o
   3   5   6     1004.66     1000.00     13.78 o
   4   5   6      486.09      478.35     17.41 o
   5   5   6       16.19       12.23      7.10 o
   6   5   6        2.67        2.74      7.84 o
   7   5   6      113.92       96.03     14.69 o
   8   5   6       13.20       15.23     15.53 o
 -10   6   6       40.90       51.70     15.18 o
  -9   6   6      209.10      196.23     15.04 o
  -8   6   6      425.34      428.84     18.03 o
  -7   6   6      646.46      653.69     12.11 o
  -6   6   6      239.25      235.22      9.05 o
  -5   6   6        3.71        7.03      6.65 o
  -4   6   6      160.97      145.27     11.39 o
  -3   6   6      216.90      212.89      6.01 o
  -2   6   6        0.94       -0.61      4.47 o
  -1   6   6      285.88      253.12      5.59 o
   0   6   6       87.57       76.24      7.51 o
   1   6   6      334.64      303.42      8.71 o
   2   6   6      121.71      108.59     14.04 o
   3   6   6      655.73      677.96     12.10 o
   4   6   6        1.95        4.59      6.85 o
   5   6   6      239.49      235.79      9.02 o
   6   6   6       30.36       27.15     13.97 o
   7   6   6      337.02      383.37     19.30 o
  -9   7   6        0.06       -3.72     14.68 o
  -8   7   6      348.00      390.72     18.14 o
  -7   7   6       83.54       73.94     13.46 o
  -6   7   6      350.24      372.91     10.18 o
  -5   7   6       54.88       55.24      6.95 o
  -4   7   6      506.60      494.38     10.76 o
  -3   7   6       15.43        9.47      5.05 o
  -2   7   6      274.62      273.07      6.89 o
  -1   7   6      105.45      105.25      7.16 o
   0   7   6        9.53        9.62      5.33 o
   1   7   6      188.08      172.43      8.67 o
   2   7   6        7.45        8.97      7.04 o
   3   7   6       25.63       19.33      7.24 o
   4   7   6      577.08      552.12     19.21 o
   5   7   6       20.54       19.87     14.25 o
   6   7   6       74.98       87.47     13.76 o
   7   7   6       12.15       15.36     16.99 o
  -8   8   6      162.09      159.77     14.77 o
  -7   8   6      293.55      291.54     10.28 o
  -6   8   6       65.23       60.09      8.17 o
  -5   8   6        3.57        7.59      7.77 o
  -4   8   6       55.23       52.06      7.30 o
  -3   8   6      509.69      518.19     10.43 o
  -2   8   6      637.67      657.14     10.04 o
  -1   8   6      230.23      223.21      7.25 o
   0   8   6        5.62        1.89      7.93 o
   1   8   6      369.52      356.41     11.16 o
   2   8   6       40.23       26.03      7.59 o
   3   8   6       38.43       41.36     12.68 o
   4   8   6       86.98       88.81     14.16 o
   5   8   6      345.70      314.58     17.87 o
   6   8   6       42.53       46.62     17.84 o
  -7   9   6       90.43       84.44     13.77 o
  -6   9   6      137.53      124.29      9.37 o
  -5   9   6      157.93      149.38     17.06 o
  -4   9   6      126.57      115.34      8.15 o
  -3   9   6      570.45      635.32     12.61 o
  -2   9   6        4.83        6.70      6.24 o
  -1   9   6      829.65      916.84     15.15 o
   0   9   6        2.49        5.73      8.11 o
   1   9   6      122.00      118.64      8.42 o
   2   9   6       71.84       40.77     12.99 o
   3   9   6      162.60      136.23     15.12 o
   4   9   6        9.71       13.38     15.96 o
   5   9   6        3.72        3.71     16.51 o
  -6  10   6      188.31      188.83     21.04 o
  -5  10   6      286.12      316.19     18.18 o
  -4  10   6       35.90       29.91      9.85 o
  -3  10   6      145.65      136.86     18.75 o
  -2  10   6      866.62      945.50     15.56 o
  -1  10   6        9.86        5.79      9.15 o
   0  10   6      202.03      196.36      9.75 o
   1  10   6       34.20       30.50      9.72 o
   2  10   6       12.61       14.88     14.14 o
   3  10   6       53.12       55.60     16.51 o
  -4  11   6      462.18      492.59     21.26 o
  -3  11   6      207.10      217.96     10.84 o
  -2  11   6       25.50       14.32     14.99 o
  -1  11   6      589.48      656.41     22.39 o
   0  11   6       30.06       21.99     10.78 o
   1  11   6       19.39       13.60     11.24 o
  -1 -14   7       40.10       27.34     16.31 o
   0 -14   7       87.93       90.54     15.03 o
   1 -14   7       35.34       35.20     15.36 o
  -4 -13   7       15.67       28.07     10.59 o
  -3 -13   7      883.57      910.36     16.45 o
  -2 -13   7       65.52       63.64     19.09 o
  -1 -13   7      409.86      401.40     20.65 o
   0 -13   7      104.95       76.57     13.84 o
   1 -13   7        0.19       -6.00     14.99 o
   2 -13   7        4.42       13.43     14.05 o
   3 -13   7        9.81       21.47     14.95 o
   4 -13   7        0.86        1.41     16.75 o
  -6 -12   7      163.42      147.45     17.10 o
  -5 -12   7       23.68       23.24     10.39 o
  -4 -12   7       90.38       93.03     15.50 o
  -3 -12   7       17.77       12.72      9.16 o
  -2 -12   7      573.06      614.35     13.29 o
  -1 -12   7      133.22      137.19     11.39 o
   0 -12   7        8.61        8.79      8.13 o
   1 -12   7        2.96        2.17     13.07 o
   2 -12   7       12.39       29.95     13.32 o
   3 -12   7      133.08      125.51      9.47 o
   4 -12   7      282.97      290.39     13.78 o
   5 -12   7       26.34       24.81     11.12 o
  -7 -11   7        0.39        3.43     10.95 o
  -6 -11   7       19.81       40.35     15.12 o
  -5 -11   7       59.59       30.46     13.14 o
  -4 -11   7      154.48      150.17     10.04 o
  -3 -11   7      792.20      783.20     57.00 o
  -2 -11   7       55.68       54.95      8.45 o
  -1 -11   7      793.65      850.45     45.21 o
   0 -11   7      619.56      593.38     14.90 o
   1 -11   7        0.22        1.34      7.62 o
   2 -11   7      172.09      173.43      8.36 o
   3 -11   7        0.05       -0.36      8.55 o
   4 -11   7      412.48      407.59     21.50 o
   5 -11   7       12.22       18.04     10.22 o
   6 -11   7        0.03        5.52     11.10 o
  -8 -10   7        0.60       -3.20     11.59 o
  -7 -10   7       13.97       20.24     10.35 o
  -6 -10   7      137.84      133.39     13.76 o
  -5 -10   7       63.66       61.45     15.45 o
  -4 -10   7       77.53       64.60      7.60 o
  -3 -10   7       98.66      112.91     18.59 o
  -2 -10   7      140.14      124.99      7.66 o
  -1 -10   7     1417.51     1422.35     24.50 o
   0 -10   7       96.11       73.30      6.89 o
   1 -10   7       40.01       38.12      5.44 o
   2 -10   7       32.65       27.97      7.30 o
   3 -10   7      238.69      268.05     10.81 o
   4 -10   7       97.66       91.59      8.66 o
   5 -10   7      101.46       99.03      9.98 o
   6 -10   7       17.61       27.84     10.31 o
   7 -10   7      175.54      206.02     30.68 o
  -9  -9   7        0.38        1.30     12.32 o
  -8  -9   7      534.70      616.13     15.88 o
  -7  -9   7      109.83      126.62     14.46 o
  -6  -9   7      184.03      175.79     16.01 o
  -5  -9   7       95.41       91.14      9.80 o
  -4  -9   7       10.82        8.58      7.14 o
  -3  -9   7      204.90      186.57     13.67 o
  -2  -9   7      150.35      146.72      7.41 o
  -1  -9   7      161.94      162.99      5.36 o
   0  -9   7      922.70      938.81     19.24 o
   1  -9   7        5.61        8.07      5.03 o
   2  -9   7     1398.32     1485.90     12.69 o
   3  -9   7      337.22      317.49     10.18 o
   4  -9   7     1899.93     1994.36     21.57 o
   5  -9   7      598.13      619.20     13.94 o
   6  -9   7      186.06      197.32     14.05 o
   7  -9   7        4.60       -1.61     10.54 o
   8  -9   7       18.32       24.65     12.13 o
  -9  -8   7      120.88      104.63     11.29 o
  -8  -8   7      211.80      198.07     11.50 o
  -7  -8   7      424.37      410.26     20.81 o
  -6  -8   7     1401.86     1511.58     20.08 o
  -5  -8   7      318.93      305.62      8.79 o
  -4  -8   7       48.43       48.02      6.49 o
  -3  -8   7       42.23       48.65      6.08 o
  -2  -8   7      215.91      198.71      5.17 o
  -1  -8   7        4.35        9.62      5.72 o
   0  -8   7      815.51      856.73     11.23 o
   1  -8   7      333.18      307.81      9.48 o
   2  -8   7      233.37      187.95      7.86 o
   3  -8   7       42.01       40.54      7.75 o
   4  -8   7      413.74      410.84     11.11 o
   5  -8   7     1201.13     1224.09     17.87 o
   6  -8   7       46.25       50.71      9.80 o
   7  -8   7       67.00       65.16      9.81 o
   8  -8   7      167.38      166.70     15.98 o
 -10  -7   7      289.66      286.39     13.77 o
  -9  -7   7       19.76       18.55     10.39 o
  -8  -7   7      304.79      307.82     11.80 o
  -7  -7   7      919.97      945.57     17.05 o
  -6  -7   7      199.07      182.85      9.83 o
  -5  -7   7      623.98      623.08     13.93 o
  -4  -7   7       55.35       52.73      3.81 o
  -3  -7   7      385.22      365.16      5.92 o
  -2  -7   7      425.34      411.48      7.34 o
  -1  -7   7      577.30      572.24      9.13 o
   0  -7   7      716.29      716.27     10.13 o
   1  -7   7       10.20       18.88      5.56 o
   2  -7   7        0.88       -0.80      6.35 o
   3  -7   7      149.85      151.85     16.45 o
   4  -7   7      635.28      589.18     19.47 o
   5  -7   7      224.53      199.96      9.76 o
   6  -7   7      606.04      649.23     31.66 o
   7  -7   7      233.80      234.77     11.27 o
   8  -7   7       80.75       64.49     10.52 o
 -10  -6   7      351.22      355.01     33.60 o
  -9  -6   7      137.79      126.85      9.95 o
  -8  -6   7      144.40      136.27      9.69 o
  -7  -6   7        5.46        2.49      9.57 o
  -6  -6   7     1888.47     1923.57     20.56 o
  -5  -6   7       18.03       14.19      4.46 o
  -4  -6   7      311.32      315.01      9.34 o
  -3  -6   7       23.37       23.66      4.01 o
  -2  -6   7       35.20       25.93      4.06 o
  -1  -6   7     2968.28     3059.30     17.94 o
   0  -6   7        5.30        3.01      4.76 o
   1  -6   7      169.24      168.69      9.26 o
   2  -6   7        8.63       -5.16      6.29 o
   3  -6   7       94.73       65.54      7.67 o
   4  -6   7       51.55       49.10      7.85 o
   5  -6   7     1149.81     1104.00     16.46 o
   6  -6   7      826.56      830.52     15.75 o
   7  -6   7       83.83       66.10      9.53 o
   8  -6   7      203.88      157.58     14.88 o
   9  -6   7       20.39       16.23     13.01 o
 -11  -5   7       12.67       22.39     11.60 o
 -10  -5   7       14.68       10.19     10.49 o
  -9  -5   7      136.33      159.39     10.34 o
  -8  -5   7       13.62       16.17      8.57 o
  -7  -5   7      246.77      223.50      9.72 o
  -6  -5   7      249.06      254.61      9.63 o
  -5  -5   7      909.15      888.12     35.01 o
  -4  -5   7       75.32       81.63      3.51 o
  -3  -5   7      406.94      439.96      8.28 o
  -2  -5   7      113.15      112.54      4.44 o
  -1  -5   7     1081.06     1020.03     10.25 o
   0  -5   7     1411.46     1372.23     20.51 o
   1  -5   7       99.30      113.13      5.94 o
   2  -5   7       58.13       51.40      6.02 o
   3  -5   7      201.75      228.85      8.38 o
   4  -5   7       50.05       44.32      7.00 o
   5  -5   7       43.52       26.44      8.68 o
   6  -5   7      342.31      362.19     11.80 o
   7  -5   7      281.69      276.95     11.40 o
   8  -5   7      198.93      152.59     11.96 o
   9  -5   7       77.44       88.08     10.76 o
 -11  -4   7      564.82      483.77    126.41 o
 -10  -4   7      602.18      577.78     14.61 o
  -9  -4   7       31.81       24.94      9.84 o
  -8  -4   7      631.93      648.48     13.79 o
  -7  -4   7      818.25      758.46     13.99 o
  -6  -4   7      546.83      570.38     16.87 o
  -5  -4   7       35.60       44.51      9.27 o
  -4  -4   7      209.82      207.25      4.98 o
  -3  -4   7      168.48      162.81      5.96 o
  -2  -4   7        2.64        6.38      3.07 o
  -1  -4   7     2351.24     2506.67     25.20 o
   0  -4   7       75.93       62.34      4.98 o
   1  -4   7      975.91      849.01     10.68 o
   2  -4   7       75.15       77.19      5.82 o
   3  -4   7       28.43       19.36      7.06 o
   4  -4   7       44.48       52.00     14.66 o
   5  -4   7      305.17      268.80      9.87 o
   6  -4   7      786.15      764.84     16.93 o
   7  -4   7       61.46       45.86      9.91 o
   8  -4   7      158.27      139.10     10.38 o
   9  -4   7       18.40       23.11     10.93 o
 -11  -3   7        2.05       -4.55     11.51 o
 -10  -3   7      169.49      184.13     10.67 o
  -9  -3   7      551.69      565.44     13.85 o
  -8  -3   7      183.37      195.16      9.85 o
  -7  -3   7      180.49      191.19      8.97 o
  -6  -3   7      465.50      475.08     15.15 o
  -5  -3   7      277.15      304.32     12.12 o
  -4  -3   7      277.69      298.00      7.55 o
  -3  -3   7      413.56      440.19      8.21 o
  -2  -3   7       55.58       44.92      3.28 o
  -1  -3   7     2117.44     2174.84     13.51 o
   0  -3   7     3232.75     3288.82     17.23 o
   1  -3   7      108.41      123.89      4.59 o
   2  -3   7     1192.20     1175.79     19.03 o
   3  -3   7       59.89       50.59      8.00 o
   4  -3   7      957.42     1014.96     13.07 o
   5  -3   7      207.25      189.90     10.75 o
   6  -3   7       25.06       33.66      6.48 o
   7  -3   7       59.22       43.79     10.05 o
   8  -3   7       15.72       11.80     11.97 o
   9  -3   7       21.82       24.07     10.72 o
 -11  -2   7      844.60      879.27     24.81 o
 -10  -2   7       69.35       54.29      9.65 o
  -9  -2   7        3.75       12.40      8.37 o
  -8  -2   7      307.78      279.54     10.02 o
  -7  -2   7      516.08      492.55     16.29 o
  -6  -2   7      303.66      294.14     13.28 o
  -5  -2   7      175.37      160.96     10.21 o
  -4  -2   7       95.24       90.98      5.84 o
  -3  -2   7      315.92      310.91      7.29 o
  -2  -2   7     1710.35     1774.57     22.68 o
  -1  -2   7     1996.51     1993.39     18.21 o
   0  -2   7       46.54       34.45     11.47 o
   1  -2   7     4165.72     4312.51     17.36 o
   2  -2   7       67.84       47.28      7.93 o
   3  -2   7      246.88      256.81      8.91 o
   4  -2   7       63.25       57.99      5.57 o
   5  -2   7      427.26      411.75      9.76 o
   6  -2   7      445.48      431.04     23.70 o
   7  -2   7      310.37      321.05     22.55 o
   8  -2   7        7.79        3.19     12.85 o
   9  -2   7        0.08       -1.81     15.32 o
 -11  -1   7       20.61       10.45     10.88 o
 -10  -1   7      812.21      859.91     16.08 o
  -9  -1   7      496.29      504.52     15.32 o
  -8  -1   7       64.53       62.06     15.22 o
  -7  -1   7       49.35       29.63     10.18 o
  -6  -1   7      765.98      717.24     17.31 o
  -5  -1   7     1989.66     1913.45     24.69 o
  -4  -1   7        0.40       -2.59      5.76 o
  -3  -1   7       15.69       10.54      5.01 o
  -2  -1   7        0.12        3.04      4.89 o
  -1  -1   7     2736.30     2883.78     16.67 o
   0  -1   7      156.86      121.65      9.89 o
   1  -1   7       17.67       17.71      2.87 o
   2  -1   7      910.21      822.70     27.01 o
   3  -1   7      319.84      306.86     18.17 o
   4  -1   7      157.85      165.96      6.99 o
   5  -1   7     1455.48     1488.24     19.30 o
   6  -1   7      442.02      393.21     10.24 o
   7  -1   7     1638.07     1665.54     25.64 o
   8  -1   7        0.20       -8.62      8.62 o
   9  -1   7       32.07        9.57     15.03 o
 -11   0   7       17.47       21.44     15.97 o
 -10   0   7      311.34      327.18     26.69 o
  -9   0   7      801.36      856.57     14.85 o
  -8   0   7       17.03       12.77     11.39 o
  -7   0   7       63.50       55.26      9.67 o
  -6   0   7     1235.09     1278.18     22.22 o
  -5   0   7       24.30       25.35      8.09 o
  -4   0   7     1551.25     1585.96     15.13 o
  -3   0   7     1836.66     1950.08     15.85 o
  -2   0   7      139.28      140.86     11.89 o
  -1   0   7      673.95      705.50      9.06 o
   0   0   7     1278.59     1343.39     10.80 o
   1   0   7      253.65      217.78      5.03 o
   2   0   7      150.12      148.39      6.53 o
   3   0   7      729.47      686.09     11.31 o
   4   0   7       10.66       11.11      5.75 o
   5   0   7      558.02      535.59     21.50 o
   6   0   7      581.51      576.75     27.29 o
   7   0   7       80.09       81.41      7.80 o
   8   0   7     1052.05     1078.47     18.89 o
   9   0   7        0.22        0.35     10.08 o
 -11   1   7      177.79      196.23     15.98 o
 -10   1   7        4.61        1.01     12.75 o
  -9   1   7       68.97       74.21     16.63 o
  -8   1   7      957.61      962.94     22.47 o
  -7   1   7      151.36      165.46     11.21 o
  -6   1   7       29.06       30.37      9.36 o
  -5   1   7     2221.58     2235.51     26.98 o
  -4   1   7      827.51      865.24     16.65 o
  -3   1   7      297.46      267.73      7.38 o
  -2   1   7      594.87      536.87     30.40 o
  -1   1   7      466.45      436.41      7.68 o
   0   1   7     1093.07     1155.30      9.08 o
   1   1   7      160.86      150.40      3.81 o
   2   1   7      102.94      101.17      6.38 o
   3   1   7       88.98       75.91      6.20 o
   4   1   7       12.68       17.51      6.37 o
   5   1   7      937.12      900.93     13.79 o
   6   1   7       50.65       48.96      7.12 o
   7   1   7      753.58      774.48     35.17 o
   8   1   7        3.34        4.06      9.08 o
   9   1   7      398.40      403.60     12.48 o
 -11   2   7      117.19      150.00     15.11 o
 -10   2   7       33.13       17.11     14.18 o
  -9   2   7        0.02        7.64     11.82 o
  -8   2   7     1045.86     1037.17     23.73 o
  -7   2   7     1079.89     1159.38     22.95 o
  -6   2   7       10.15        8.54      8.92 o
  -5   2   7     1164.86     1189.82     10.05 o
  -4   2   7      908.12      859.60     17.57 o
  -3   2   7     2254.04     2464.56     13.14 o
  -2   2   7      429.47      470.50      8.76 o
  -1   2   7      316.77      338.51      6.07 o
   0   2   7     1086.70     1122.31      9.42 o
   1   2   7       49.42       38.73      3.39 o
   2   2   7      537.58      542.90     10.25 o
   3   2   7        0.33       -2.66      6.23 o
   4   2   7       69.46       66.34      6.44 o
   5   2   7      183.24      153.03     16.32 o
   6   2   7      750.85      734.95     13.59 o
   7   2   7        5.11       18.43      8.27 o
   8   2   7     1183.03     1230.27     18.53 o
   9   2   7       24.61       26.31     10.96 o
 -11   3   7       79.63       85.61     16.15 o
 -10   3   7        0.05       -2.19     15.13 o
  -9   3   7        6.72        8.82     13.36 o
  -8   3   7      150.96      156.32     12.62 o
  -7   3   7        4.75       -6.13      9.77 o
  -6   3   7      676.96      700.42     13.00 o
  -5   3   7      253.44      242.55      8.40 o
  -4   3   7      272.28      271.81      6.38 o
  -3   3   7      724.28      700.70     12.36 o
  -2   3   7       41.22       49.97      3.88 o
  -1   3   7        5.80        2.15      3.99 o
   0   3   7       66.10       52.42      3.86 o
   1   3   7       47.80       41.53      3.69 o
   2   3   7      425.81      409.00      9.39 o
   3   3   7      535.39      530.97     25.60 o
   4   3   7      314.22      308.71      9.38 o
   5   3   7       39.69       32.29      7.26 o
   6   3   7      229.74      219.57      9.22 o
   7   3   7      509.07      521.25     12.89 o
   8   3   7        5.64        7.67     10.33 o
 -10   4   7       11.45       -2.40     14.44 o
  -9   4   7       71.72       68.52     12.45 o
  -8   4   7      550.14      502.86     18.05 o
  -7   4   7     1030.73     1040.72     23.38 o
  -6   4   7       16.88       12.35      5.43 o
  -5   4   7      806.05      840.67     11.01 o
  -4   4   7      290.79      256.32     15.74 o
  -3   4   7      359.79      341.06      7.57 o
  -2   4   7     1130.15     1154.57     12.78 o
  -1   4   7       81.68       84.69      4.60 o
   0   4   7      125.00      110.70      4.92 o
   1   4   7      457.29      446.28      7.02 o
   2   4   7      549.76      551.82     24.14 o
   3   4   7      425.28      409.66     12.38 o
   4   4   7       19.45       14.29      6.85 o
   5   4   7      215.15      184.86      8.52 o
   6   4   7       19.01       25.10      8.49 o
   7   4   7        6.93        5.49      9.20 o
   8   4   7      220.50      246.38     16.69 o
 -10   5   7      125.87      125.48     15.61 o
  -9   5   7      153.97       99.12     14.78 o
  -8   5   7        2.08       -3.10     12.06 o
  -7   5   7       21.29       22.45     12.24 o
  -6   5   7     1910.90     2020.94     18.16 o
  -5   5   7      104.68       87.01      7.10 o
  -4   5   7        3.65        1.48      5.54 o
  -3   5   7      294.24      268.12     16.93 o
  -2   5   7       69.32       58.94      4.61 o
  -1   5   7     1182.10     1130.99     14.74 o
   0   5   7       98.09       84.70      5.66 o
   1   5   7       34.08       23.77      7.33 o
   2   5   7     1922.51     1985.17     43.05 o
   3   5   7        0.07       -4.28      6.74 o
   4   5   7       22.76       29.00      7.52 o
   5   5   7      226.93      203.47      8.79 o
   6   5   7       94.62       95.24      8.95 o
   7   5   7       99.66       99.85     15.29 o
  -9   6   7       57.86       61.67     14.42 o
  -8   6   7      239.00      248.75     16.23 o
  -7   6   7      142.07      112.46     12.72 o
  -6   6   7      160.37      162.67     12.45 o
  -5   6   7      103.02      107.38      6.97 o
  -4   6   7      163.50      159.74     15.91 o
  -3   6   7      126.71      140.66      6.86 o
  -2   6   7      678.33      725.71     19.73 o
  -1   6   7       42.78       39.27      4.39 o
   0   6   7     1999.10     2111.48     20.21 o
   1   6   7       56.89       50.83      6.25 o
   2   6   7      860.22      861.97     13.82 o
   3   6   7      781.32      757.37     25.63 o
   4   6   7      348.09      358.16     10.34 o
   5   6   7       55.28       49.01      9.18 o
   6   6   7       11.62       15.98     14.93 o
   7   6   7       24.14       16.93     15.87 o
  -9   7   7      200.76      198.21     15.59 o
  -8   7   7       12.53       14.30     14.99 o
  -7   7   7      532.95      541.94     19.40 o
  -6   7   7       11.42        3.27      8.23 o
  -5   7   7        0.07        0.39      7.51 o
  -4   7   7       51.59       36.06      8.92 o
  -3   7   7       90.83       79.95      8.64 o
  -2   7   7        5.54       -0.26      5.39 o
  -1   7   7     1046.17     1092.76     12.21 o
   0   7   7      138.74      121.74      8.17 o
   1   7   7       11.25        2.97      7.13 o
   2   7   7        4.85       10.25      7.70 o
   3   7   7       74.06       61.24      7.76 o
   4   7   7      236.11      280.78     15.90 o
   5   7   7      307.23      313.62     17.76 o
   6   7   7        0.49       -2.23     17.08 o
  -8   8   7       17.56       28.11     16.54 o
  -7   8   7       90.96       81.65     15.08 o
  -6   8   7       33.69       33.65      8.83 o
  -5   8   7       29.14       19.06      8.09 o
  -4   8   7       52.67       50.86      7.63 o
  -3   8   7      146.22      126.87      6.17 o
  -2   8   7       99.66       97.13     10.80 o
  -1   8   7      370.31      382.33      9.06 o
   0   8   7      553.11      602.38     13.33 o
   1   8   7       50.50       35.71      7.97 o
   2   8   7      353.46      321.48     13.12 o
   3   8   7      268.89      244.79     16.00 o
   4   8   7      246.36      253.65     16.38 o
   5   8   7      243.49      266.89     18.48 o
  -7   9   7       52.07       46.10     15.46 o
  -6   9   7      130.42      129.77     10.30 o
  -5   9   7      229.85      235.02     10.08 o
  -4   9   7       36.21       35.02      8.82 o
  -3   9   7        6.20        2.81      6.75 o
  -2   9   7      125.02      145.79     10.47 o
  -1   9   7       15.30       14.71      8.74 o
   0   9   7       47.68       39.66      9.07 o
   1   9   7      328.18      352.48     16.27 o
   2   9   7      105.46       87.90     15.34 o
   3   9   7      111.76      116.48     14.14 o
   4   9   7       20.29       20.77     17.03 o
  -5  10   7      191.02      192.89     10.66 o
  -4  10   7        0.23        4.01     10.21 o
  -3  10   7       80.60       90.99     17.67 o
  -2  10   7        5.85        5.49      9.77 o
  -1  10   7      134.54      133.10      9.53 o
   0  10   7       58.59       47.24     10.66 o
   1  10   7        4.34        8.93     14.69 o
   2  10   7      184.70      158.38     16.41 o
  -4 -13   8      273.96      281.84     11.29 o
  -3 -13   8       14.03       12.94     12.11 o
  -2 -13   8      334.39      363.78     47.88 o
  -1 -13   8      106.56       99.10      9.68 o
   0 -13   8        1.68        4.89     13.37 o
   1 -13   8        1.88       -3.75     14.09 o
   2 -13   8       35.58       32.01     15.42 o
   3 -13   8      424.77      453.16     20.43 o
  -6 -12   8      430.86      468.03     21.17 o
  -5 -12   8        1.16       11.47     16.10 o
  -4 -12   8       11.85        5.38      9.58 o
  -3 -12   8     1122.44     1186.44     45.19 o
  -2 -12   8       73.72       69.74     12.80 o
  -1 -12   8      227.50      225.88     33.47 o
   0 -12   8      531.05      575.67     12.73 o
   1 -12   8       37.00       60.37     12.79 o
   2 -12   8       48.42       45.87     12.87 o
   3 -12   8       16.53       16.17      9.47 o
   4 -12   8       62.52       55.65     10.66 o
   5 -12   8       21.62       12.25     12.07 o
  -7 -11   8        7.98       12.94     11.62 o
  -6 -11   8       25.61       21.77     14.94 o
  -5 -11   8      234.27      206.08     15.98 o
  -4 -11   8        5.77       -4.39      8.82 o
  -3 -11   8      111.92      109.09     17.45 o
  -2 -11   8      230.21      239.46     17.61 o
  -1 -11   8       40.59       38.67      8.07 o
   0 -11   8       97.95       94.53      7.84 o
   1 -11   8       55.45       64.21     12.11 o
   2 -11   8        0.02        6.29      7.92 o
   3 -11   8       78.45       75.51      8.64 o
   4 -11   8       11.77        5.96      9.57 o
   5 -11   8        1.14        5.48     10.56 o
   6 -11   8        0.22       -6.60     11.33 o
  -8 -10   8      223.51      254.93     13.28 o
  -7 -10   8      104.59       94.95     10.73 o
  -6 -10   8      269.19      268.18     12.97 o
  -5 -10   8      352.23      324.21     18.28 o
  -4 -10   8      141.23      123.33     10.70 o
  -3 -10   8      409.94      407.05     10.47 o
  -2 -10   8      151.94      145.83      7.94 o
  -1 -10   8      795.82      806.65     29.92 o
   0 -10   8      842.54      845.46     30.66 o
   1 -10   8        0.01        3.78      5.71 o
   2 -10   8      136.17      131.70      8.12 o
   3 -10   8      470.62      439.39     11.82 o
   4 -10   8      182.73      197.79     10.22 o
   5 -10   8       93.23       88.94     11.11 o
   6 -10   8        6.89       11.07     10.65 o
  -8  -9   8        7.67       15.74     11.51 o
  -7  -9   8       37.89       35.56     10.91 o
  -6  -9   8      209.19      193.12     10.79 o
  -5  -9   8      741.85      698.56     21.81 o
  -4  -9   8       53.21       53.56      6.97 o
  -3  -9   8      533.20      523.59     10.69 o
  -2  -9   8       49.88       57.21      6.63 o
  -1  -9   8        2.20        1.10      4.90 o
   0  -9   8      303.71      299.77      6.92 o
   1  -9   8       58.12       39.94     12.97 o
   2  -9   8       51.89       64.40      7.29 o
   3  -9   8      587.45      615.57     12.97 o
   4  -9   8        0.15        3.49      8.54 o
   5  -9   8      854.74      860.78     16.46 o
   6  -9   8      297.27      315.22     22.61 o
   7  -9   8        7.37       12.35     10.59 o
  -9  -8   8       57.23       36.11     11.14 o
  -8  -8   8      128.42      133.69     13.45 o
  -7  -8   8      520.78      511.51     13.99 o
  -6  -8   8        6.34        8.80     12.29 o
  -5  -8   8      296.65      273.21     10.42 o
  -4  -8   8      550.49      529.44     23.70 o
  -3  -8   8        5.39       24.33      6.21 o
  -2  -8   8      138.48      138.87      7.85 o
  -1  -8   8      337.95      332.16      7.85 o
   0  -8   8      144.30      132.98      8.54 o
   1  -8   8       39.77       38.14     11.27 o
   2  -8   8      468.71      480.49     10.71 o
   3  -8   8       55.31       54.49     12.03 o
   4  -8   8     1338.68     1421.54     18.62 o
   5  -8   8      446.01      433.71     12.62 o
   6  -8   8      609.30      650.80     34.33 o
   7  -8   8       90.75       88.31     10.78 o
   8  -8   8       56.48       23.27     11.47 o
 -10  -7   8      327.88      365.71     13.97 o
  -9  -7   8       17.81       12.00     10.98 o
  -8  -7   8      175.93      177.54     10.68 o
  -7  -7   8       82.66       88.77      9.30 o
  -6  -7   8      371.24      389.18     11.62 o
  -5  -7   8        0.01        4.11      7.49 o
  -4  -7   8       80.40       81.47      3.88 o
  -3  -7   8      757.63      799.48     19.43 o
  -2  -7   8      339.26      314.58      6.94 o
  -1  -7   8        1.23        3.55      5.30 o
   0  -7   8      835.21      808.03     11.25 o
   1  -7   8       67.21       67.40      9.29 o
   2  -7   8       15.85       15.35      7.89 o
   3  -7   8      269.46      231.32     22.94 o
   4  -7   8      533.12      513.78     12.88 o
   5  -7   8     1227.87     1249.45     18.29 o
   6  -7   8      319.39      317.05     25.39 o
   7  -7   8       18.09       16.23      9.76 o
   8  -7   8       89.20       78.12     15.33 o
 -10  -6   8      251.01      246.70     12.36 o
  -9  -6   8      671.62      722.97     20.92 o
  -8  -6   8        4.60        4.25      9.81 o
  -7  -6   8      478.25      455.73     12.97 o
  -6  -6   8        1.82       12.19      8.70 o
  -5  -6   8      681.56      679.74     14.05 o
  -4  -6   8       59.11       65.72      3.77 o
  -3  -6   8        0.81        0.41      3.75 o
  -2  -6   8      177.54      174.45      5.56 o
  -1  -6   8     1353.63     1337.07     12.63 o
   0  -6   8     1348.03     1369.39     19.74 o
   1  -6   8      136.54      115.33      6.28 o
   2  -6   8       82.39       78.52      6.47 o
   3  -6   8      282.59      266.88      9.00 o
   4  -6   8      600.27      578.50     22.17 o
   5  -6   8      178.04      175.54     10.02 o
   6  -6   8      400.92      404.01     12.43 o
   7  -6   8      459.56      485.37     15.39 o
   8  -6   8        5.19        2.56     12.00 o
 -10  -5   8      691.58      743.01     16.96 o
  -9  -5   8      261.24      266.41     11.49 o
  -8  -5   8       67.63       86.10      9.80 o
  -7  -5   8        0.12        1.71      9.74 o
  -6  -5   8      435.66      445.67     11.59 o
  -5  -5   8      427.14      377.72     14.68 o
  -4  -5   8      293.36      314.06     14.39 o
  -3  -5   8       60.40       61.73      3.56 o
  -2  -5   8        0.78        0.77      3.85 o
  -1  -5   8       19.46       21.76      4.48 o
   0  -5   8       50.51       41.87      4.99 o
   1  -5   8      425.24      421.07      8.97 o
   2  -5   8      947.24      949.02     12.87 o
   3  -5   8       93.50       90.22     13.10 o
   4  -5   8      902.83      920.68     19.96 o
   5  -5   8       49.83       46.91      8.00 o
   6  -5   8      323.88      324.60     15.98 o
   7  -5   8       30.16       39.53      9.47 o
   8  -5   8        1.93       -1.97     11.45 o
 -11  -4   8        1.70        4.07     11.96 o
 -10  -4   8       63.55       60.48     11.01 o
  -9  -4   8      316.38      343.25     28.79 o
  -8  -4   8      274.61      288.57     10.85 o
  -7  -4   8      472.65      448.77     11.95 o
  -6  -4   8      455.83      437.81     15.32 o
  -5  -4   8      746.78      789.35     12.75 o
  -4  -4   8      200.32      156.60      6.79 o
  -3  -4   8      571.63      564.05      9.75 o
  -2  -4   8        7.02       12.13      3.44 o
  -1  -4   8     1228.73     1234.50      9.36 o
   0  -4   8     1435.72     1347.28     16.63 o
   1  -4   8       75.16       82.48      8.55 o
   2  -4   8      148.31      138.79      7.15 o
   3  -4   8      811.48      816.62     13.03 o
   4  -4   8      332.21      349.03     10.27 o
   5  -4   8       44.80       20.54      8.21 o
   6  -4   8       22.27       15.47      8.92 o
   7  -4   8       16.32       11.72      8.80 o
   8  -4   8      205.64      196.33     26.09 o
   9  -4   8       50.56       35.69     12.33 o
 -11  -3   8       65.21       52.24     11.65 o
 -10  -3   8      106.84      104.62     14.54 o
  -9  -3   8        4.80       -1.24      8.65 o
  -8  -3   8      595.95      591.54     13.43 o
  -7  -3   8      445.10      458.84     16.32 o
  -6  -3   8      264.59      267.01     13.18 o
  -5  -3   8       75.49       55.48      8.57 o
  -4  -3   8       57.52       61.75      6.09 o
  -3  -3   8      454.42      419.85      8.76 o
  -2  -3   8        0.72        2.02      3.19 o
  -1  -3   8      235.98      203.55      6.70 o
   0  -3   8       72.60       57.44      3.94 o
   1  -3   8     1805.29     1778.62     11.06 o
   2  -3   8        2.13        3.43      3.59 o
   3  -3   8      107.72      114.91     10.34 o
   4  -3   8      454.08      467.73     15.44 o
   5  -3   8      207.51      206.50      8.25 o
   6  -3   8        2.30       -1.74      7.49 o
   7  -3   8       96.02       66.89     11.80 o
   8  -3   8       15.22       12.44     15.07 o
   9  -3   8       17.27       -0.23     11.26 o
 -11  -2   8      282.19      323.55     12.71 o
 -10  -2   8       38.04       41.14     10.16 o
  -9  -2   8       21.41       21.26      9.18 o
  -8  -2   8       15.07       19.61      8.33 o
  -7  -2   8       81.24       63.52      9.97 o
  -6  -2   8        1.91        5.45      9.83 o
  -5  -2   8      198.03      164.42     10.61 o
  -4  -2   8      336.30      300.24     13.55 o
  -3  -2   8     1019.79     1003.39     12.11 o
  -2  -2   8     3440.50     3528.75     17.53 o
  -1  -2   8      394.43      441.97     10.71 o
   0  -2   8     3243.95     3474.80     18.21 o
   1  -2   8        0.38        3.45      3.52 o
   2  -2   8     1670.72     1680.36     24.06 o
   3  -2   8      339.07      330.01     18.27 o
   4  -2   8       68.29       83.32     10.97 o
   5  -2   8       82.81       77.56      6.76 o
   6  -2   8      793.55      798.01     13.80 o
   7  -2   8        6.33       12.39      7.96 o
   8  -2   8        6.15        6.63     13.47 o
   9  -2   8       11.29       16.57     16.24 o
 -11  -1   8      153.41      129.55     17.41 o
 -10  -1   8        4.51       -2.97      9.88 o
  -9  -1   8      448.20      477.94     12.78 o
  -8  -1   8      452.72      459.65     16.89 o
  -7  -1   8        0.29       -1.59     10.46 o
  -6  -1   8      308.19      297.85     13.28 o
  -5  -1   8      125.45      129.65      9.69 o
  -4  -1   8       32.04       26.24      5.23 o
  -3  -1   8      356.86      345.47      8.13 o
  -2  -1   8      972.71      976.88     13.35 o
  -1  -1   8      120.48      114.29      5.17 o
   0  -1   8      187.68      180.37      5.34 o
   1  -1   8      809.56      747.36      7.73 o
   2  -1   8       10.72        6.14      6.42 o
   3  -1   8      173.47      163.76      7.39 o
   4  -1   8       45.71       30.51      6.26 o
   5  -1   8       36.83       38.40      6.82 o
   6  -1   8      826.03      841.29     32.40 o
   7  -1   8        0.16        1.35      8.30 o
   8  -1   8       61.52       61.80      9.30 o
   9  -1   8       86.87      102.88     15.97 o
 -11   0   8       54.73       49.06     15.49 o
 -10   0   8       55.57       40.76     10.16 o
  -9   0   8       93.36       97.85     19.74 o
  -8   0   8       14.26       20.81     11.28 o
  -7   0   8      487.84      495.88     17.11 o
  -6   0   8      178.02      155.25     11.50 o
  -5   0   8      650.92      649.81     16.37 o
  -4   0   8      990.13      938.34     12.77 o
  -3   0   8      157.73      170.24      8.80 o
  -2   0   8     3402.79     3500.19     20.92 o
  -1   0   8       74.75       46.48      7.30 o
   0   0   8      296.03      308.56      8.04 o
   1   0   8        5.00        4.04      3.10 o
   2   0   8     2333.81     2403.83     20.13 o
   3   0   8      101.40       82.17      6.51 o
   4   0   8       45.75       37.30      6.69 o
   5   0   8        3.32        1.59      6.84 o
   6   0   8      365.08      352.02     10.67 o
   7   0   8      118.30      121.60      8.83 o
   8   0   8       15.03        5.73      9.54 o
 -11   1   8       75.95       70.92     16.10 o
 -10   1   8      199.01      222.41     16.31 o
  -9   1   8      288.69      270.04     15.17 o
  -8   1   8       40.74       21.78     12.89 o
  -7   1   8       53.40       63.31     11.16 o
  -6   1   8       39.01       21.40      9.54 o
  -5   1   8        5.19        5.27      9.14 o
  -4   1   8      150.21      140.38      7.02 o
  -3   1   8     1106.03     1146.33     13.48 o
  -2   1   8      158.88      127.26      6.12 o
  -1   1   8      632.63      657.89     21.56 o
   0   1   8     1995.27     2087.31     12.74 o
   1   1   8      225.43      225.29      5.73 o
   2   1   8      129.79      108.70      6.99 o
   3   1   8      893.70      873.27     29.81 o
   4   1   8       44.39       42.71      6.79 o
   5   1   8       21.67       15.12      7.37 o
   6   1   8      103.30       94.40      8.12 o
   7   1   8        4.54        8.37      8.73 o
   8   1   8      480.45      516.53     19.22 o
 -11   2   8      349.07      377.70     20.19 o
 -10   2   8      164.00      171.89     14.94 o
  -9   2   8      219.80      186.94     14.78 o
  -8   2   8      151.34      135.23     13.08 o
  -7   2   8       36.93       16.92     10.61 o
  -6   2   8       54.75       49.32     10.68 o
  -5   2   8       12.45        4.73      9.29 o
  -4   2   8      192.24      175.97     10.28 o
  -3   2   8       48.83       46.76      5.67 o
  -2   2   8      328.75      329.96     19.64 o
  -1   2   8      422.36      393.52     12.28 o
   0   2   8        1.43        4.67      3.91 o
   1   2   8      375.15      360.40      6.50 o
   2   2   8       46.42       44.74      6.18 o
   3   2   8      631.40      657.73     12.21 o
   4   2   8      198.64      194.22      8.42 o
   5   2   8       74.08       58.87      7.60 o
   6   2   8       18.03       19.43      8.60 o
   7   2   8      274.33      303.65     11.05 o
   8   2   8        2.21        5.76     10.61 o
 -10   3   8      489.05      500.29     20.18 o
  -9   3   8      109.78       91.04     12.66 o
  -8   3   8      817.13      821.35     22.53 o
  -7   3   8      669.97      727.83     20.17 o
  -6   3   8        0.00       -1.78      9.93 o
  -5   3   8      365.32      376.72      7.30 o
  -4   3   8      158.87      130.37      8.78 o
  -3   3   8        1.31        2.72      5.63 o
  -2   3   8       50.01       41.41      7.00 o
  -1   3   8       65.12       64.96      4.68 o
   0   3   8     1002.40      976.18     13.34 o
   1   3   8       83.24       89.38      4.23 o
   2   3   8       16.24        8.53      6.28 o
   3   3   8       28.62       18.95      6.72 o
   4   3   8       11.22       13.66      7.52 o
   5   3   8      580.25      577.65     12.67 o
   6   3   8      146.28      128.36      9.24 o
   7   3   8      110.59      104.41     11.13 o
   8   3   8      450.83      447.72     30.80 o
 -10   4   8       28.08       35.00     14.96 o
  -9   4   8       13.76        4.96     15.03 o
  -8   4   8       61.64       56.49     13.76 o
  -7   4   8      114.30      119.01     12.21 o
  -6   4   8     1623.16     1689.27     28.10 o
  -5   4   8      253.29      231.95      6.87 o
  -4   4   8       28.99       30.85      5.34 o
  -3   4   8        6.53        6.25      4.68 o
  -2   4   8      164.09      164.37      7.23 o
  -1   4   8       94.92      107.33      5.14 o
   0   4   8      139.69      140.54      5.25 o
   1   4   8      304.90      289.95      8.78 o
   2   4   8     1368.82     1467.58     34.85 o
   3   4   8       73.86       72.56      9.55 o
   4   4   8        0.19       -4.60      7.56 o
   5   4   8       23.27       19.64      8.47 o
   6   4   8      536.71      535.97     13.32 o
   7   4   8        1.13        4.36     10.38 o
  -9   5   8       88.61       92.01     14.55 o
  -8   5   8        8.43        7.62     14.20 o
  -7   5   8      490.20      529.67     18.90 o
  -6   5   8       26.79       29.37     10.91 o
  -5   5   8     1550.23     1693.03     16.62 o
  -4   5   8      307.33      314.32      8.24 o
  -3   5   8       10.07        7.22      6.05 o
  -2   5   8        5.18       -2.37      4.38 o
  -1   5   8      461.88      476.99      8.41 o
   0   5   8      688.24      718.07     12.86 o
   1   5   8      384.80      371.02     10.25 o
   2   5   8      124.08      105.08      7.40 o
   3   5   8      263.39      263.96      9.69 o
   4   5   8       24.57       24.60      7.97 o
   5   5   8      131.52      124.16      9.10 o
   6   5   8       20.09       16.74     10.13 o
  -9   6   8        4.08       17.64     15.19 o
  -8   6   8        3.79        6.27     14.55 o
  -7   6   8       15.43       18.70     12.10 o
  -6   6   8      325.55      302.05     15.13 o
  -5   6   8      631.22      590.88     30.17 o
  -4   6   8       69.10       66.65      6.69 o
  -3   6   8      107.21       90.68      8.21 o
  -2   6   8       39.12       33.95      5.36 o
  -1   6   8      241.89      242.29      6.97 o
   0   6   8       28.54       31.20      5.39 o
 
